# Supplementary material for: catena-Poly[[diaqua­strontium]-bis­(μ-quinoline-3-carboxyl­ato)]
Source: Acta Crystallogr Sect E Struct Rep Online. 2011 Sep 14;67(Pt 10):m1386–7. doi: 10.1107/S1600536811036610 (PMC3201418; doi:10.1107/S1600536811036610)
Supplement: Supplementary file 1 [file e-67-m1386-sup1.cif]

##############################################################################
#                                                                            #
# This CIF contains the data in a paper accepted for publication in          #
# Acta Crystallographica Section E. It conforms to the requirements of       #
# Notes for Authors for Acta Crystallographica Section E, and has been       #
# peer reviewed under the auspices of the IUCr Commission on Journals.       #
#                                                                            #
# Full details of the Crystallographic Information File format               #
# are given in the paper "The Crystallographic Information File (CIF):       #
# a New Standard Archive File for Crystallography" by S. R. Hall, F. H.      #
# Allen and I. D. Brown [Acta Cryst. (1991), A47, 655-685].                  #
#                                                                            #
# The current version of the core CIF dictionary is obtainable from          #
# ftp://ftp.iucr.org/pub/cif_core.dic.                                       #
#                                                                            #
# Software is freely available for graphical display of the structure(s)     #
# in this CIF. For information consult the CIF software page                 #
# http://www.iucr.org/resources/cif/software.                                #
#                                                                            #
# This file may be used for bona fide research purposes within the           #
# scientific community so long as proper attribution is given to the journal # 
# article from which it was obtained.                                        #
#                                                                            #
##############################################################################
data_I
_audit_creation_method     SHELXL-97
_chemical_name_systematic
;
<i>catena</i>-Poly[[diaquastrontium]-bis(\m-quinoline-3-carboxylato)]
;
_chemical_name_common
;
Poly[diaquabis(quinoline-3-carboxylato-\k^2^<i>O,O'</i>-\u^2^)strontium(II)]
;
_chemical_formula_moiety     'C20 H16 N2 O6 Sr'
_chemical_formula_sum     'C20 H16 N2 O6 Sr'
_chemical_formula_iupac     '[Sr (C10 H6 N O2)2 (H2 O)2]'
_chemical_formula_weight     467.97
_chemical_melting_point     ?
_symmetry_cell_setting     monoclinic
_symmetry_space_group_name_H-M     'P 21/c'
_symmetry_space_group_name_Hall     '-P 2ybc'
loop_
    _symmetry_equiv_pos_as_xyz
    'x, y, z'
    '-x, y+1/2, -z+1/2'
    '-x, -y, -z'
    'x, -y-1/2, z-1/2'
_cell_length_a     16.121(3)
_cell_length_b     15.568(3)
_cell_length_c     7.9607(16)
_cell_angle_alpha     90.00
_cell_angle_beta     97.42(3)
_cell_angle_gamma     90.00
_cell_volume     1981.2(7)
_cell_formula_units_Z     4
_cell_measurement_reflns_used     ?
_cell_measurement_theta_min     ?
_cell_measurement_theta_max     ?
_cell_measurement_temperature     293(2)
_exptl_crystal_description     block
_exptl_crystal_colour     colorless
_exptl_crystal_size_max     0.30
_exptl_crystal_size_mid     0.28
_exptl_crystal_size_min     0.22
_exptl_crystal_density_diffrn     1.569
_exptl_crystal_density_meas     ?
_exptl_crystal_density_method     'not measured'
_exptl_crystal_F_000     944
_exptl_absorpt_coefficient_mu     2.761
_exptl_absorpt_correction_type     multi-scan
_exptl_absorpt_process_details     '(SADABS; Bruker, 2001)'
_exptl_absorpt_correction_T_min     0.4914
_exptl_absorpt_correction_T_max     0.5818
_exptl_special_details     ?
_diffrn_ambient_temperature     293(2)
_diffrn_radiation_type     MoK\a
_diffrn_radiation_wavelength     0.71073
_diffrn_radiation_source     'fine-focus sealed tube'
_diffrn_radiation_monochromator     graphite
_diffrn_measurement_device_type     'Bruker APEXII area-detector diffractometer'
_diffrn_measurement_method     '\f and \w scan'
_diffrn_detector_area_resol_mean     ?
_diffrn_reflns_number     15104
_diffrn_reflns_av_R_equivalents     0.0473
_diffrn_reflns_av_sigmaI/netI     0.0452
_diffrn_reflns_theta_min     3.02
_diffrn_reflns_theta_max     25.20
_diffrn_reflns_theta_full     25.20
_diffrn_measured_fraction_theta_max     0.993
_diffrn_measured_fraction_theta_full     0.993
_diffrn_reflns_limit_h_min     -19
_diffrn_reflns_limit_h_max     19
_diffrn_reflns_limit_k_min     -18
_diffrn_reflns_limit_k_max     18
_diffrn_reflns_limit_l_min     -9
_diffrn_reflns_limit_l_max     9
_diffrn_standards_number     0
_diffrn_standards_interval_count     ?
_diffrn_standards_interval_time     ?
_diffrn_standards_decay_%     ?
_refine_special_details
;
Refinement of <i>F</i>^2^ against ALL reflections. The weighted <i>R</i>-factor
<i>wR</i> and goodness of fit <i>S</i> are based on <i>F</i>^2^, conventional
<i>R</i>-factors <i>R</i> are based on <i>F</i>, with <i>F</i> set to zero for
negative <i>F</i>^2^. The threshold expression of <i>F</i>^2^ >
\s(<i>F</i>^2^) is used only for calculating <i>R</i>-factors(gt) <i>etc</i>.
and is not relevant to the choice of reflections for refinement.
<i>R</i>-factors based on <i>F</i>^2^ are statistically about twice as large
as those based on <i>F</i>, and <i>R</i>- factors based on ALL data will be
even larger.
;
_reflns_number_total     3551
_reflns_number_gt     2571
_reflns_threshold_expression     >2sigma(I)
_refine_ls_structure_factor_coef     Fsqd
_refine_ls_matrix_type     full
_refine_ls_R_factor_all     0.0674
_refine_ls_R_factor_gt     0.0368
_refine_ls_wR_factor_gt     0.0709
_refine_ls_wR_factor_ref     0.1124
_refine_ls_goodness_of_fit_ref     1.185
_refine_ls_restrained_S_all     1.184
_refine_ls_number_reflns     3551
_refine_ls_number_parameters     274
_refine_ls_number_restraints     6
_refine_ls_hydrogen_treatment     mixed
_refine_ls_weighting_scheme     calc
_refine_ls_weighting_details
         'calc w=1/[\s^2^(Fo^2^)+(0.0192P)^2^+6.2168P] where P=(Fo^2^+2Fc^2^)/3'
_atom_sites_solution_hydrogens     geom
_atom_sites_solution_primary     direct
_atom_sites_solution_secondary     difmap
_refine_ls_shift/su_max     0.000
_refine_ls_shift/su_mean     0.000
_refine_diff_density_max     0.790
_refine_diff_density_min     -1.191
_refine_ls_extinction_method     none
_refine_ls_extinction_coef     ?
loop_
    _atom_type_symbol
    _atom_type_description
    _atom_type_scat_dispersion_real
    _atom_type_scat_dispersion_imag
    _atom_type_scat_source
    'C' 'C' 0.0033 0.0016
                         'International Tables Vol C Tables 4.2.6.8 and 6.1.1.4'
    'H' 'H' 0.0000 0.0000
                         'International Tables Vol C Tables 4.2.6.8 and 6.1.1.4'
    'Cd' 'Cd' -0.8075 1.2024
                         'International Tables Vol C Tables 4.2.6.8 and 6.1.1.4'
    'N' 'N' 0.0061 0.0033
                         'International Tables Vol C Tables 4.2.6.8 and 6.1.1.4'
    'O' 'O' 0.0106 0.0060
                         'International Tables Vol C Tables 4.2.6.8 and 6.1.1.4'
_computing_data_collection     'APEX2 (Bruker, 2004)'
_computing_cell_refinement     'SAINT (Bruker, 2002)'
_computing_data_reduction     'SAINT (Bruker, 2002)'
_computing_structure_solution     'SHELXS97 (Sheldrick, 2008)'
_computing_structure_refinement     'SHELXL97 (Sheldrick, 2008)'
_computing_molecular_graphics     'SHELXTL (Sheldrick, 2008)'
_computing_publication_material     'SHELXL97 (Sheldrick, 2008)'
loop_
    _atom_site_type_symbol
    _atom_site_label
    _atom_site_fract_x
    _atom_site_fract_y
    _atom_site_fract_z
    _atom_site_U_iso_or_equiv
    _atom_site_adp_type
    _atom_site_calc_flag
    _atom_site_refinement_flags
    _atom_site_occupancy
    _atom_site_symmetry_multiplicity
    _atom_site_disorder_assembly
    _atom_site_disorder_group
    C C1 0.3837(3) 0.4533(3) 0.1246(6) 0.0332(11) Uani d . 1 1 . .
    C C2 0.3401(3) 0.5067(3) 0.0107(6) 0.0365(12) Uani d . 1 1 . .
    H H2 0.2915 0.4874 -0.0540 0.044 Uiso calc R 1 1 . .
    C C3 0.3245(4) 0.6518(4) -0.1203(8) 0.0556(16) Uani d . 1 1 . .
    H H3 0.2742 0.6365 -0.1840 0.067 Uiso calc R 1 1 . .
    C C4 0.3558(5) 0.7327(4) -0.1338(9) 0.0653(19) Uani d . 1 1 . .
    H H4 0.3263 0.7728 -0.2047 0.078 Uiso calc R 1 1 . .
    C C5 0.4321(5) 0.7549(4) -0.0410(8) 0.0629(19) Uani d . 1 1 . .
    H H5 0.4537 0.8096 -0.0539 0.076 Uiso calc R 1 1 . .
    C C6 0.4753(4) 0.6996(4) 0.0668(7) 0.0506(15) Uani d . 1 1 . .
    H H6 0.5258 0.7164 0.1281 0.061 Uiso calc R 1 1 . .
    C C7 0.4575(3) 0.4845(3) 0.2190(7) 0.0390(13) Uani d . 1 1 . .
    H H7 0.4861 0.4485 0.3000 0.047 Uiso calc R 1 1 . .
    C C8 0.3683(3) 0.5914(3) -0.0099(7) 0.0388(13) Uani d . 1 1 . .
    C C9 0.4441(3) 0.6161(3) 0.0865(7) 0.0378(13) Uani d . 1 1 . .
    C C10 0.3537(3) 0.3649(3) 0.1549(6) 0.0281(11) Uani d . 1 1 . .
    C C11 0.0395(3) 0.3680(3) 0.3787(6) 0.0351(12) Uani d . 1 1 . .
    C C12 0.0123(3) 0.3445(4) 0.5246(7) 0.0441(14) Uani d . 1 1 . .
    H H12 0.0446 0.3078 0.5988 0.053 Uiso calc R 1 1 . .
    C C13 -0.0952(4) 0.3567(5) 0.7191(9) 0.077(2) Uani d . 1 1 . .
    H H13 -0.0651 0.3203 0.7973 0.093 Uiso calc R 1 1 . .
    C C14 -0.1681(5) 0.3917(6) 0.7537(11) 0.093(3) Uani d . 1 1 . .
    H H14 -0.1873 0.3802 0.8566 0.112 Uiso calc R 1 1 . .
    C C15 -0.2145(5) 0.4451(5) 0.6353(10) 0.076(2) Uani d . 1 1 . .
    H H15 -0.2649 0.4679 0.6596 0.091 Uiso calc R 1 1 . .
    C C16 -0.1873(4) 0.4638(4) 0.4872(9) 0.0564(17) Uani d . 1 1 . .
    H H16 -0.2188 0.4995 0.4098 0.068 Uiso calc R 1 1 . .
    C C17 -0.0119(4) 0.4216(4) 0.2672(7) 0.0466(14) Uani d . 1 1 . .
    H H17 0.0064 0.4359 0.1646 0.056 Uiso calc R 1 1 . .
    C C18 -0.0649(4) 0.3751(4) 0.5657(7) 0.0469(14) Uani d . 1 1 . .
    C C19 -0.1115(4) 0.4298(4) 0.4488(7) 0.0439(14) Uani d . 1 1 . .
    C C20 0.1226(3) 0.3383(3) 0.3324(7) 0.0358(12) Uani d . 1 1 . .
    N N1 0.4882(3) 0.5620(3) 0.1991(6) 0.0419(11) Uani d . 1 1 . .
    N N2 -0.0843(3) 0.4528(3) 0.2993(6) 0.0518(13) Uani d . 1 1 . .
    O O1 0.3147(2) 0.3241(2) 0.0321(4) 0.0353(8) Uani d . 1 1 . .
    O O2 0.3661(2) 0.3348(2) 0.3017(4) 0.0379(9) Uani d . 1 1 . .
    O O3 0.1346(2) 0.3385(3) 0.1807(4) 0.0486(10) Uani d . 1 1 . .
    O O4 0.1760(2) 0.3101(2) 0.4499(4) 0.0363(8) Uani d . 1 1 . .
    O O1W 0.3523(2) 0.1106(3) 0.1318(5) 0.0446(10) Uani d D 1 1 . .
    H H2W 0.355(3) 0.119(4) 0.028(2) 0.067 Uiso d D 1 1 . .
    H H1W 0.3984(18) 0.093(4) 0.182(5) 0.067 Uiso d D 1 1 . .
    O O2W 0.1494(3) 0.1094(3) 0.3479(5) 0.0535(11) Uani d D 1 1 . .
    H H3W 0.141(4) 0.117(3) 0.448(3) 0.080 Uiso d D 1 1 . .
    H H4W 0.129(4) 0.063(2) 0.308(6) 0.080 Uiso d D 1 1 . .
    Sr Sr1 0.25124(3) 0.21557(3) 0.23948(6) 0.02880(15) Uani d . 1 1 . .
loop_
    _atom_site_aniso_label
    _atom_site_aniso_U_11
    _atom_site_aniso_U_22
    _atom_site_aniso_U_33
    _atom_site_aniso_U_12
    _atom_site_aniso_U_13
    _atom_site_aniso_U_23
    C1 0.037(3) 0.030(3) 0.033(3) -0.003(2) 0.003(2) -0.006(2)
    C2 0.033(3) 0.044(3) 0.032(3) -0.009(2) 0.004(2) -0.004(2)
    C3 0.062(4) 0.054(4) 0.048(4) -0.007(3) -0.006(3) 0.010(3)
    C4 0.085(5) 0.049(4) 0.062(4) -0.004(3) 0.011(4) 0.022(3)
    C5 0.085(5) 0.047(4) 0.059(4) -0.022(4) 0.020(4) 0.004(3)
    C6 0.057(4) 0.048(4) 0.047(4) -0.013(3) 0.009(3) -0.004(3)
    C7 0.037(3) 0.042(3) 0.036(3) -0.006(2) -0.004(2) -0.004(2)
    C8 0.040(3) 0.036(3) 0.042(3) -0.005(2) 0.010(3) 0.003(2)
    C9 0.041(3) 0.034(3) 0.039(3) -0.010(2) 0.009(3) -0.005(2)
    C10 0.021(3) 0.039(3) 0.027(3) -0.002(2) 0.014(2) -0.008(2)
    C11 0.031(3) 0.042(3) 0.031(3) 0.005(2) -0.001(2) -0.004(2)
    C12 0.036(3) 0.058(4) 0.037(3) 0.009(3) 0.001(2) 0.007(3)
    C13 0.056(5) 0.120(6) 0.060(5) 0.024(4) 0.023(4) 0.025(4)
    C14 0.074(6) 0.140(8) 0.072(6) 0.022(5) 0.035(5) 0.009(5)
    C15 0.049(4) 0.095(6) 0.086(6) 0.016(4) 0.024(4) -0.005(5)
    C16 0.044(4) 0.061(4) 0.067(4) 0.016(3) 0.016(3) -0.009(3)
    C17 0.048(4) 0.055(4) 0.037(3) 0.015(3) 0.006(3) 0.009(3)
    C18 0.038(3) 0.059(4) 0.044(4) 0.007(3) 0.006(3) 0.005(3)
    C19 0.038(3) 0.044(3) 0.051(4) 0.001(2) 0.008(3) -0.004(3)
    C20 0.037(3) 0.035(3) 0.034(3) 0.004(2) 0.000(2) -0.002(2)
    N1 0.039(3) 0.046(3) 0.040(3) -0.012(2) 0.000(2) -0.005(2)
    N2 0.044(3) 0.055(3) 0.056(3) 0.019(2) 0.004(2) 0.007(2)
    O1 0.042(2) 0.0345(19) 0.0281(19) -0.0058(15) -0.0005(16) -0.0059(14)
    O2 0.047(2) 0.047(2) 0.0189(18) -0.0094(17) 0.0002(15) 0.0023(15)
    O3 0.055(3) 0.068(3) 0.024(2) 0.023(2) 0.0086(18) 0.0050(17)
    O4 0.033(2) 0.051(2) 0.0246(18) 0.0092(16) 0.0020(15) 0.0017(15)
    O1W 0.044(2) 0.056(2) 0.033(2) 0.0159(19) 0.0027(18) 0.0034(18)
    O2W 0.066(3) 0.063(3) 0.032(2) -0.029(2) 0.009(2) -0.0082(19)
    Sr1 0.0294(3) 0.0317(2) 0.0244(3) -0.0002(2) -0.00020(17) 0.00050(19)
_geom_special_details
;
All e.s.d.'s (except the e.s.d. in the dihedral angle between two l.s. planes)
are estimated using the full covariance matrix. The cell e.s.d.'s are taken
into account individually in the estimation of e.s.d.'s in distances, angles
and torsion angles; correlations between e.s.d.'s in cell parameters are only
used when they are defined by crystal symmetry. An approximate (isotropic)
treatment of cell e.s.d.'s is used for estimating e.s.d.'s involving l.s.
planes.
;
loop_
    _geom_bond_atom_site_label_1
    _geom_bond_atom_site_label_2
    _geom_bond_site_symmetry_2
    _geom_bond_distance
    _geom_bond_publ_flag
    C1 C2 . 1.357(7) ?
    C1 C7 . 1.409(7) ?
    C1 C10 . 1.488(7) ?
    C2 C8 . 1.412(7) ?
    C2 H2 . 0.9300 ?
    C3 C4 . 1.366(8) ?
    C3 C8 . 1.412(8) ?
    C3 H3 . 0.9300 ?
    C4 C5 . 1.394(9) ?
    C4 H4 . 0.9300 ?
    C5 C6 . 1.345(9) ?
    C5 H5 . 0.9300 ?
    C6 C9 . 1.411(7) ?
    C6 H6 . 0.9300 ?
    C7 N1 . 1.322(6) ?
    C7 H7 . 0.9300 ?
    C8 C9 . 1.410(7) ?
    C9 N1 . 1.362(7) ?
    C10 O2 . 1.251(6) ?
    C10 O1 . 1.263(5) ?
    C11 C12 . 1.344(7) ?
    C11 C17 . 1.407(7) ?
    C11 C20 . 1.508(7) ?
    C12 C18 . 1.410(8) ?
    C12 H12 . 0.9300 ?
    C13 C14 . 1.356(10) ?
    C13 C18 . 1.402(8) ?
    C13 H13 . 0.9300 ?
    C14 C15 . 1.398(11) ?
    C14 H14 . 0.9300 ?
    C15 C16 . 1.342(9) ?
    C15 H15 . 0.9300 ?
    C16 C19 . 1.400(8) ?
    C16 H16 . 0.9300 ?
    C17 N2 . 1.320(7) ?
    C17 H17 . 0.9300 ?
    C18 C19 . 1.406(8) ?
    C19 N2 . 1.368(7) ?
    C20 O3 . 1.247(6) ?
    C20 O4 . 1.265(6) ?
    O1 Sr1 4_565 2.498(3) ?
    O1 Sr1 . 2.658(3) ?
    O2 Sr1 . 2.624(3) ?
    O3 Sr1 . 2.682(4) ?
    O4 Sr1 4_566 2.495(3) ?
    O4 Sr1 . 2.640(3) ?
    O1W Sr1 . 2.534(4) ?
    O1W H2W . 0.840(10) ?
    O1W H1W . 0.841(10) ?
    O2W Sr1 . 2.557(4) ?
    O2W H3W . 0.839(10) ?
    O2W H4W . 0.838(10) ?
    Sr1 O4 4_565 2.495(3) ?
    Sr1 O1 4_566 2.498(3) ?
    Sr1 H2W . 2.93(4) ?
loop_
    _geom_angle_atom_site_label_1
    _geom_angle_atom_site_label_2
    _geom_angle_atom_site_label_3
    _geom_angle_site_symmetry_1
    _geom_angle_site_symmetry_3
    _geom_angle
    _geom_angle_publ_flag
    C2 C1 C7 . . 118.3(5) ?
    C2 C1 C10 . . 121.6(5) ?
    C7 C1 C10 . . 120.1(5) ?
    C1 C2 C8 . . 120.3(5) ?
    C1 C2 H2 . . 119.9 ?
    C8 C2 H2 . . 119.9 ?
    C4 C3 C8 . . 120.2(6) ?
    C4 C3 H3 . . 119.9 ?
    C8 C3 H3 . . 119.9 ?
    C3 C4 C5 . . 119.8(6) ?
    C3 C4 H4 . . 120.1 ?
    C5 C4 H4 . . 120.1 ?
    C6 C5 C4 . . 121.9(6) ?
    C6 C5 H5 . . 119.1 ?
    C4 C5 H5 . . 119.1 ?
    C5 C6 C9 . . 119.9(6) ?
    C5 C6 H6 . . 120.1 ?
    C9 C6 H6 . . 120.1 ?
    N1 C7 C1 . . 123.7(5) ?
    N1 C7 H7 . . 118.2 ?
    C1 C7 H7 . . 118.2 ?
    C9 C8 C2 . . 117.4(5) ?
    C9 C8 C3 . . 119.1(5) ?
    C2 C8 C3 . . 123.5(5) ?
    N1 C9 C8 . . 122.1(5) ?
    N1 C9 C6 . . 118.7(5) ?
    C8 C9 C6 . . 119.2(5) ?
    O2 C10 O1 . . 122.6(4) ?
    O2 C10 C1 . . 118.7(4) ?
    O1 C10 C1 . . 118.6(4) ?
    C12 C11 C17 . . 118.4(5) ?
    C12 C11 C20 . . 121.8(5) ?
    C17 C11 C20 . . 119.8(5) ?
    C11 C12 C18 . . 120.3(5) ?
    C11 C12 H12 . . 119.9 ?
    C18 C12 H12 . . 119.9 ?
    C14 C13 C18 . . 120.2(7) ?
    C14 C13 H13 . . 119.9 ?
    C18 C13 H13 . . 119.9 ?
    C13 C14 C15 . . 120.3(7) ?
    C13 C14 H14 . . 119.8 ?
    C15 C14 H14 . . 119.8 ?
    C16 C15 C14 . . 120.9(7) ?
    C16 C15 H15 . . 119.5 ?
    C14 C15 H15 . . 119.5 ?
    C15 C16 C19 . . 120.2(6) ?
    C15 C16 H16 . . 119.9 ?
    C19 C16 H16 . . 119.9 ?
    N2 C17 C11 . . 124.0(5) ?
    N2 C17 H17 . . 118.0 ?
    C11 C17 H17 . . 118.0 ?
    C13 C18 C19 . . 118.9(6) ?
    C13 C18 C12 . . 123.4(6) ?
    C19 C18 C12 . . 117.6(5) ?
    N2 C19 C16 . . 118.5(6) ?
    N2 C19 C18 . . 122.0(5) ?
    C16 C19 C18 . . 119.4(6) ?
    O3 C20 O4 . . 122.8(5) ?
    O3 C20 C11 . . 119.3(5) ?
    O4 C20 C11 . . 117.8(5) ?
    C7 N1 C9 . . 118.1(4) ?
    C17 N2 C19 . . 117.6(5) ?
    C10 O1 Sr1 . 4_565 161.6(3) ?
    C10 O1 Sr1 . . 91.8(3) ?
    Sr1 O1 Sr1 4_565 . 106.14(12) ?
    C10 O2 Sr1 . . 93.7(3) ?
    C20 O3 Sr1 . . 91.3(3) ?
    C20 O4 Sr1 . 4_566 160.4(3) ?
    C20 O4 Sr1 . . 92.8(3) ?
    Sr1 O4 Sr1 4_566 . 106.78(12) ?
    Sr1 O1W H2W . . 110(4) ?
    Sr1 O1W H1W . . 128(4) ?
    H2W O1W H1W . . 111.6(14) ?
    Sr1 O2W H3W . . 115(4) ?
    Sr1 O2W H4W . . 132(3) ?
    H3W O2W H4W . . 111.9(14) ?
    O4 Sr1 O1 4_565 4_566 156.08(11) ?
    O4 Sr1 O1W 4_565 . 80.89(12) ?
    O1 Sr1 O1W 4_566 . 87.25(11) ?
    O4 Sr1 O2W 4_565 . 87.22(12) ?
    O1 Sr1 O2W 4_566 . 74.30(13) ?
    O1W Sr1 O2W . . 99.57(14) ?
    O4 Sr1 O2 4_565 . 122.32(11) ?
    O1 Sr1 O2 4_566 . 78.73(11) ?
    O1W Sr1 O2 . . 92.94(13) ?
    O2W Sr1 O2 . . 149.55(11) ?
    O4 Sr1 O4 4_565 . 117.83(13) ?
    O1 Sr1 O4 4_566 . 73.29(10) ?
    O1W Sr1 O4 . . 160.47(11) ?
    O2W Sr1 O4 . . 77.18(13) ?
    O2 Sr1 O4 . . 81.79(11) ?
    O4 Sr1 O1 4_565 . 73.02(10) ?
    O1 Sr1 O1 4_566 . 126.30(13) ?
    O1W Sr1 O1 . . 83.32(12) ?
    O2W Sr1 O1 . . 159.40(12) ?
    O2 Sr1 O1 . . 49.34(10) ?
    O4 Sr1 O1 . . 106.60(10) ?
    O4 Sr1 O3 4_565 . 72.94(12) ?
    O1 Sr1 O3 4_566 . 122.19(11) ?
    O1W Sr1 O3 . . 150.27(11) ?
    O2W Sr1 O3 . . 93.09(14) ?
    O2 Sr1 O3 . . 89.40(12) ?
    O4 Sr1 O3 . . 48.96(10) ?
    O1 Sr1 O3 . . 75.85(11) ?
    O4 Sr1 Sr1 4_565 4_566 150.83(8) ?
    O1 Sr1 Sr1 4_566 4_566 38.27(8) ?
    O1W Sr1 Sr1 . 4_566 125.06(9) ?
    O2W Sr1 Sr1 . 4_566 76.24(9) ?
    O2 Sr1 Sr1 . 4_566 73.85(8) ?
    O4 Sr1 Sr1 . 4_566 35.41(7) ?
    O1 Sr1 Sr1 . 4_566 118.86(7) ?
    O3 Sr1 Sr1 . 4_566 83.99(8) ?
    O4 Sr1 Sr1 4_565 4_565 37.81(8) ?
    O1 Sr1 Sr1 4_566 4_565 156.01(8) ?
    O1W Sr1 Sr1 . 4_565 76.17(9) ?
    O2W Sr1 Sr1 . 4_565 125.03(9) ?
    O2 Sr1 Sr1 . 4_565 84.84(7) ?
    O4 Sr1 Sr1 . 4_565 121.68(7) ?
    O1 Sr1 Sr1 . 4_565 35.59(7) ?
    O3 Sr1 Sr1 . 4_565 74.54(8) ?
    Sr1 Sr1 Sr1 4_566 4_565 149.85(2) ?
    O4 Sr1 H2W 4_565 . 68.4(7) ?
    O1 Sr1 H2W 4_566 . 102.4(5) ?
    O1W Sr1 H2W . . 15.7(6) ?
    O2W Sr1 H2W . . 107.5(11) ?
    O2 Sr1 H2W . . 91.7(11) ?
    O4 Sr1 H2W . . 172.8(10) ?
    O1 Sr1 H2W . . 71.0(10) ?
    O3 Sr1 H2W . . 134.7(6) ?
    Sr1 Sr1 H2W 4_566 . 139.3(6) ?
    Sr1 Sr1 H2W 4_565 . 60.5(6) ?
loop_
    _geom_hbond_atom_site_label_D
    _geom_hbond_atom_site_label_H
    _geom_hbond_atom_site_label_A
    _geom_hbond_site_symmetry_A
    _geom_hbond_distance_DH
    _geom_hbond_distance_HA
    _geom_hbond_distance_DA
    _geom_hbond_angle_DHA
    O1W H2W O2 4_565 0.840(10) 1.972(17) 2.798(5) 168(6)
    O1W H1W N1 2_645 0.841(10) 2.007(13) 2.846(6) 175(6)
    O2W H3W O3 4_566 0.839(10) 1.989(15) 2.810(5) 166(5)
    O2W H4W N2 2_545 0.838(10) 2.010(12) 2.846(6) 176(5)
data_global
_journal_date_recd_electronic     2011-08-29
_journal_date_accepted     2011-09-08
_journal_name_full     'Acta Crystallographica, Section E'
_journal_year     2011
_journal_volume     67
_journal_issue     10
_journal_page_first     m1386
_journal_page_last     m1387
_journal_paper_category     QM
_journal_coeditor_code     JH2325
_publ_contact_author_name     'Wen-Dong Song'
_publ_contact_author_address
;
College of Science, Guangdong Ocean University,
Zhan Jiang 524088
People's Republic of China.
;
_publ_contact_author_email     songwd60@163.com
_publ_contact_author_fax     '86 0759 2383636'
_publ_contact_author_phone     '86 0759 2383559'
_publ_section_title
;
<i>catena</i>-Poly[[diaquastrontium]-bis(\m-quinoline-3-carboxylato)]
;
loop_
    _publ_author_name
    _publ_author_address
    'Dong-Liang Miao'
;
College of Food Science and Technology,
Guangdong Ocean University
Zhanjiang 524088
People's Republic of China
;
    'Shi-Jie Li'
;
School of Environmental Science and Engineering
Donghua University
Shanghai 200051
People's Republic of China
;
    'Wen-Dong Song'
;
College of Science,
Guangdong Ocean University
Zhanjiang 524088
People's Republic of China
;
    'Xiao-Tian Ma'
;
College of Food Science and Technology,
Guangdong Ocean University
Zhanjiang 524088
People's Republic of China
;
    'Xiao-Fei Li'
;
College of Agronomy,
Guangdong Ocean University
Zhanjiang 524088
People's Republic of China
;
