# Supplementary material for: catena-Poly[[diaqua­strontium]-bis­(μ-quinoline-3-carboxyl­ato)]
Source: Acta Crystallogr Sect E Struct Rep Online. 2011 Sep 14;67(Pt 10):m1386–7. doi: 10.1107/S1600536811036610 (PMC3201418; doi:10.1107/S1600536811036610)
Supplement: Supplementary file 2 [file e-67-m1386-Isup2.hkl]

# 
# h,k,l, Fc-squared, Fo-squared, sigma(Fo-squared) and status flag 
# 
data_I
_shelx_title ' 1 in P2(1)/c' 
_shelx_refln_list_code          4 
_shelx_F_calc_maximum      203.58 
_exptl_crystal_F_000       944.00 
_reflns_d_resolution_high  0.8347 
 
loop_ 
 _symmetry_equiv_pos_as_xyz 
 'x, y, z' 
 '-x, y+1/2, -z+1/2' 
 '-x, -y, -z' 
 'x, -y-1/2, z-1/2' 
 
_cell_length_a    16.1207 
_cell_length_b    15.5681 
_cell_length_c     7.9607 
_cell_angle_alpha  90.000 
_cell_angle_beta   97.421 
_cell_angle_gamma  90.000 
 
_shelx_F_squared_multiplier     1.000 
 
loop_ 
 _refln_index_h 
 _refln_index_k 
 _refln_index_l 
 _refln_F_squared_calc 
 _refln_F_squared_meas 
 _refln_F_squared_sigma 
 _refln_observed_status 
   3   0   0      274.16      251.02     14.41 o 
   4   0   0      720.96      829.91     27.45 o 
   5   0   0      313.96      340.32     22.90 o 
   6   0   0      666.16      843.27     42.90 o 
   7   0   0     1818.69     1898.23     71.00 o 
   8   0   0    12178.43    11945.82    221.91 o 
   9   0   0      468.20      455.48     44.05 o 
  10   0   0    10677.66    10838.79    245.47 o 
  11   0   0     1575.34     1724.67     73.16 o 
  12   0   0     3471.08     3449.77    112.14 o 
  13   0   0       77.70       88.09     42.94 o 
  14   0   0     1987.67     2058.28    120.19 o 
  15   0   0        3.61       25.93     34.87 o 
  16   0   0     2469.02     2468.93    127.19 o 
  17   0   0        2.07        8.37     35.09 o 
  18   0   0     1152.26     1108.59    110.28 o 
  19   0   0        8.56      -59.17     56.74 o 
   3   1   0    20566.55    19782.99    204.99 o 
   4   1   0      602.16      633.99     19.06 o 
   5   1   0      147.85      152.85     14.74 o 
   6   1   0      218.93      215.86     15.64 o 
   7   1   0     7914.00     7665.21    116.82 o 
   8   1   0     2445.88     2571.15     52.14 o 
   9   1   0    14935.96    14754.87    200.57 o 
  10   1   0       60.17       86.21     20.56 o 
  11   1   0     3952.16     3805.83     78.17 o 
  12   1   0       51.88       49.88     22.81 o 
  13   1   0     2209.91     2230.34     69.13 o 
  14   1   0       32.34       40.83     27.54 o 
  15   1   0     2468.75     2488.06     84.02 o 
  16   1   0        1.07       -0.44     26.07 o 
  17   1   0     1611.89     1688.48     90.08 o 
  18   1   0        9.75       -8.31     31.20 o 
  19   1   0     1160.49     1243.92     87.84 o 
   2   2   0    15821.66    16107.45    155.23 o 
   3   2   0      847.14      846.73     15.42 o 
   4   2   0     7040.37     6571.28     78.51 o 
   5   2   0      172.05      198.78     14.51 o 
   6   2   0     6375.67     6135.48     81.88 o 
   7   2   0     1586.22     1748.94     42.50 o 
   8   2   0     4981.62     4660.14     72.13 o 
   9   2   0       27.22       31.09     14.97 o 
  10   2   0     6600.85     6531.02    110.53 o 
  11   2   0       31.21       35.96     25.08 o 
  12   2   0     3028.79     2992.37     74.31 o 
  13   2   0       77.59       75.25     27.39 o 
  14   2   0     2378.72     2313.63     80.86 o 
  15   2   0        4.40       16.94     24.33 o 
  16   2   0     1995.69     1998.26     82.30 o 
  17   2   0        7.09        3.47     27.41 o 
  18   2   0     1261.91     1303.86     91.38 o 
  19   2   0       90.25      113.21     53.72 o 
   1   3   0    15094.25    15991.12    638.08 o 
   2   3   0    10463.45     9959.63     79.02 o 
   3   3   0    12917.61    12167.91    109.23 o 
   4   3   0        2.57        8.28      6.72 o 
   5   3   0    16942.39    16577.26    188.53 o 
   6   3   0       54.47       84.44     12.62 o 
   7   3   0     5287.17     5003.82     77.59 o 
   8   3   0      223.23      255.62     19.25 o 
   9   3   0      411.67      407.51     26.96 o 
  10   3   0      276.39      296.66     24.76 o 
  11   3   0     1451.96     1410.43     51.61 o 
  12   3   0       56.63       99.98     25.42 o 
  13   3   0     3440.62     3421.97     87.31 o 
  14   3   0        6.42      -20.24     29.85 o 
  15   3   0     1810.20     1828.66     73.87 o 
  16   3   0       24.06        1.05     15.78 o 
  17   3   0     1178.20     1226.70     74.00 o 
  18   3   0       28.34      -13.64     37.05 o 
   0   4   0     3545.76     3777.18     42.28 o 
   1   4   0     7848.74     7918.79    134.61 o 
   2   4   0     7120.06     6912.05     62.63 o 
   3   4   0     1466.51     1407.84     18.84 o 
   4   4   0    19464.86    19077.49    192.16 o 
   5   4   0       22.33       20.00      6.70 o 
   6   4   0    10326.12    10116.19    107.77 o 
   7   4   0       15.64       15.85      9.84 o 
   8   4   0      705.28      694.41     26.02 o 
   9   4   0        4.69       -5.86     10.18 o 
  10   4   0      430.17      426.81     27.53 o 
  11   4   0       54.69       66.14     21.06 o 
  12   4   0     2010.20     1987.74     64.05 o 
  13   4   0        0.85      -13.32     17.92 o 
  14   4   0     2006.21     2034.00     83.33 o 
  15   4   0      172.49      111.73     40.37 o 
  16   4   0      447.40      406.67     81.24 o 
  17   4   0       28.71       15.85     30.99 o 
  18   4   0      215.86      105.75     74.93 o 
   1   5   0     3184.15     3415.04     22.23 o 
   2   5   0      614.40      596.78      9.38 o 
   3   5   0     8236.56     8246.83     73.08 o 
   4   5   0       64.30       78.01     11.51 o 
   5   5   0     9451.82     9238.20     94.10 o 
   6   5   0      311.80      294.75     15.23 o 
   7   5   0     2614.41     2528.05     49.21 o 
   8   5   0      217.42      232.76     20.29 o 
   9   5   0       22.58        9.73     13.91 o 
  10   5   0      408.69      435.90     26.18 o 
  11   5   0     1793.16     1785.56     45.37 o 
  12   5   0      320.72      345.69     27.30 o 
  13   5   0     1044.55     1068.99     42.13 o 
  14   5   0       15.13       -4.42     14.73 o 
  15   5   0     1105.87     1120.29    141.91 o 
  16   5   0      161.70      169.44     42.48 o 
  17   5   0        8.50      -16.51     25.77 o 
  18   5   0       23.02       -5.38     20.82 o 
   0   6   0      118.36      195.10      9.16 o 
   1   6   0      250.86      270.15      7.00 o 
   2   6   0       33.04       45.95      3.29 o 
   3   6   0      471.61      519.80      9.05 o 
   4   6   0     1816.32     1733.81     22.76 o 
   5   6   0      829.79      862.33     18.99 o 
   6   6   0     2409.48     2401.79     45.59 o 
   7   6   0       47.39       40.49     11.30 o 
   8   6   0     1179.54     1178.85     28.63 o 
   9   6   0      163.78      207.89     17.75 o 
  10   6   0      236.50      286.62     25.83 o 
  11   6   0       64.60       67.94     16.82 o 
  12   6   0      445.40      482.07     30.47 o 
  13   6   0        2.98      -23.67     23.23 o 
  14   6   0        4.28        8.10     15.95 o 
  15   6   0       77.18      102.87     29.60 o 
  16   6   0       11.36       28.80     25.03 o 
  17   6   0       24.17       17.96     26.08 o 
  18   6   0       12.28        3.66     20.02 o 
   1   7   0      741.52      865.87     13.71 o 
   2   7   0     1195.17     1243.53     10.59 o 
   3   7   0     1483.87     1568.81     18.35 o 
   4   7   0      188.22      182.36      8.08 o 
   5   7   0      107.26      124.25     10.54 o 
   6   7   0       96.20       93.89     10.55 o 
   7   7   0       36.44       35.77     10.70 o 
   8   7   0      264.54      324.11     35.92 o 
   9   7   0        0.60        1.67     12.82 o 
  10   7   0        1.43       19.27     15.44 o 
  11   7   0      142.65      196.21     26.21 o 
  12   7   0       11.19       23.26     19.47 o 
  13   7   0      144.29      125.27     31.51 o 
  14   7   0      273.89      261.11     37.53 o 
  15   7   0      398.14      343.49     81.60 o 
  16   7   0        2.25      -16.03     28.70 o 
  17   7   0       39.93       -5.70     26.92 o 
   0   8   0      362.51      315.82      4.93 o 
   1   8   0      221.66      185.90      7.99 o 
   2   8   0      294.89      295.23     12.92 o 
   3   8   0     1186.96     1363.28     17.64 o 
   4   8   0     1119.93     1114.65     14.67 o 
   5   8   0      149.52      178.23      9.11 o 
   6   8   0        5.91        9.62     12.24 o 
   7   8   0        3.86        0.26      6.99 o 
   8   8   0     1007.88     1078.31     30.48 o 
   9   8   0      128.20      141.20     16.89 o 
  10   8   0     2080.59     2179.53     53.08 o 
  11   8   0       17.14       22.87     18.19 o 
  12   8   0       84.54       89.29     24.13 o 
  13   8   0       83.70       74.87     24.77 o 
  14   8   0      459.63      475.10     39.68 o 
  15   8   0        0.43      -14.61     23.58 o 
  16   8   0      286.24      102.31     61.61 o 
  17   8   0        2.96        3.71     20.62 o 
   1   9   0     2156.45     2031.28     25.89 o 
   2   9   0      132.38      143.91     10.06 o 
   3   9   0     2228.00     2270.49     33.03 o 
   4   9   0        3.21       11.45      4.56 o 
   5   9   0      398.78      378.19     11.40 o 
   6   9   0        8.51       23.61      8.15 o 
   7   9   0      124.11      141.86     18.73 o 
   8   9   0        7.99        1.13      9.10 o 
   9   9   0      803.90      774.22     36.13 o 
  10   9   0       16.86       28.73     14.43 o 
  11   9   0     1984.63     2103.95     56.92 o 
  12   9   0        1.93       -1.45     17.09 o 
  13   9   0      579.29      562.27     36.59 o 
  14   9   0        7.89       20.07     22.46 o 
  15   9   0      429.01      384.57     85.76 o 
  16   9   0       28.16      -18.80     24.35 o 
   0  10   0      327.93      272.87     43.66 o 
   1  10   0      275.57      301.71     12.69 o 
   2  10   0     2619.26     2617.25     38.48 o 
   3  10   0      101.39      137.61     10.46 o 
   4  10   0     1997.36     1900.31     18.97 o 
   5  10   0       26.80       26.42      5.24 o 
   6  10   0      313.34      300.63     12.30 o 
   7  10   0       60.33       72.91     10.09 o 
   8  10   0      245.19      281.73     15.22 o 
   9  10   0       99.90      116.25     15.96 o 
  10  10   0     2507.89     2622.92     54.71 o 
  11  10   0      102.99      103.85     23.42 o 
  12  10   0      778.40      796.62     44.21 o 
  13  10   0        2.29       -6.40     19.52 o 
  14  10   0      651.89      700.19     40.77 o 
  15  10   0        4.86       16.89     19.79 o 
  16  10   0       76.85       15.68     26.89 o 
   1  11   0     2572.74     2436.19     39.95 o 
   2  11   0        7.09        6.85      8.88 o 
   3  11   0     2192.41     2036.88     41.02 o 
   4  11   0        1.07       -0.21      6.18 o 
   5  11   0     1805.49     1824.43     21.84 o 
   6  11   0        9.94       22.97      5.51 o 
   7  11   0     1393.37     1341.66     30.58 o 
   8  11   0       17.02        8.04      8.33 o 
   9  11   0     1213.31     1210.92     28.59 o 
  10  11   0        4.29       10.51     19.86 o 
  11  11   0     1051.34     1188.88     43.50 o 
  12  11   0       32.66       34.45     17.34 o 
  13  11   0     1082.71     1157.26     50.42 o 
  14  11   0        2.87       22.78     24.65 o 
  15  11   0      245.17      179.62     63.72 o 
   0  12   0     1920.42     1817.85     83.87 o 
   1  12   0       13.08      -11.50     16.68 o 
   2  12   0     1797.96     1665.13     51.83 o 
   3  12   0      228.09      230.55     11.73 o 
   4  12   0     3350.75     3366.30     56.25 o 
   5  12   0       16.08        4.35      8.30 o 
   6  12   0     3286.49     3264.05     33.72 o 
   7  12   0      250.59      233.64     10.65 o 
   8  12   0      655.57      629.56     17.26 o 
   9  12   0      572.03      610.23     20.47 o 
  10  12   0     1563.98     1578.90     33.71 o 
  11  12   0       41.77       33.28     19.06 o 
  12  12   0     1022.31     1042.65     34.54 o 
  13  12   0        4.05      -11.71     19.68 o 
  14  12   0      582.08      655.34     33.29 o 
   1  13   0     1438.23     1418.99     58.45 o 
   2  13   0      188.32      146.01     17.67 o 
   3  13   0     2559.26     2511.65     63.91 o 
   4  13   0        0.34      -13.16     13.88 o 
   5  13   0     2068.15     2057.49     42.44 o 
   6  13   0      357.81      340.83     22.18 o 
   7  13   0     1927.90     1849.34     47.25 o 
   8  13   0      243.88      231.35     13.69 o 
   9  13   0     2047.78     1937.72     37.53 o 
  10  13   0        4.61       -8.40      9.01 o 
  11  13   0     1519.36     1589.74     36.09 o 
  12  13   0      125.14      104.06     20.78 o 
  13  13   0      585.19      605.01     33.08 o 
   0  14   0     1414.76     1496.70    108.45 o 
   1  14   0       52.88       35.20     28.64 o 
   2  14   0     1286.68     1252.89     78.07 o 
   3  14   0       43.41       31.92      7.06 o 
   4  14   0     3180.60     3127.45    114.15 o 
   5  14   0       66.36       84.10     17.43 o 
   6  14   0     1699.62     1660.16     51.38 o 
   7  14   0        0.48        9.84     12.63 o 
   8  14   0     2542.31     2535.95     71.97 o 
   9  14   0       23.83       13.69      7.61 o 
  10  14   0      991.60      939.08     50.02 o 
  11  14   0        0.26        6.60     12.57 o 
  12  14   0      931.01      830.86     68.96 o 
   1  15   0     1076.13     1143.18     72.32 o 
   2  15   0       83.56       83.62     37.29 o 
   3  15   0     1275.50     1363.88     87.21 o 
   4  15   0      113.97       75.60     11.77 o 
   5  15   0     3711.17     3492.36    198.29 o 
   6  15   0      131.78       99.35     20.73 o 
   7  15   0     1215.07     1209.86     70.37 o 
   8  15   0        3.01       14.94     28.07 o 
   9  15   0      898.73      917.77    256.31 o 
  10  15   0        2.92       25.93     30.89 o 
  11  15   0      985.50     1004.66     86.78 o 
   0  16   0      799.44      988.02    127.85 o 
   1  16   0       21.44       46.54     35.82 o 
   2  16   0     1798.21     1833.21    102.88 o 
   3  16   0       35.19       41.90     35.10 o 
   4  16   0      756.37      841.03     71.39 o 
   5  16   0       10.62       -3.92     18.51 o 
   6  16   0      844.35      708.01    120.13 o 
   7  16   0       29.00       24.06     25.72 o 
   8  16   0     1400.26     1386.00    110.76 o 
   9  16   0        5.62       -1.60     16.59 o 
   1  17   0     1100.44     1173.34     87.78 o 
   2  17   0        1.80      -26.79     38.51 o 
   3  17   0      427.98      429.87    133.68 o 
   4  17   0        2.46      -18.08     36.97 o 
   5  17   0      403.68      396.40    147.64 o 
   6  17   0       47.03       29.57     45.35 o 
   7  17   0     1130.51     1214.95    171.61 o 
   0  18   0      822.71     1046.37    156.59 o 
   1  18   0       11.43       39.00     48.69 o 
   2  18   0      557.86      554.75    194.04 o 
   3  18   0        1.01       18.48     43.99 o 
   4  18   0      164.56      136.65     60.35 o 
   5  18   0       41.86       28.10     39.86 o 
 -19   1   1       39.23       71.48     41.44 o 
 -18   1   1        1.21       32.63     38.95 o 
 -17   1   1      425.49      452.79     52.58 o 
 -16   1   1       83.10       66.00     38.20 o 
 -15   1   1        3.45       -2.48     16.90 o 
 -14   1   1        0.70        3.46     16.41 o 
 -13   1   1       69.09       68.68     23.69 o 
 -12   1   1       75.97       73.23     23.06 o 
 -11   1   1      325.95      390.92     29.10 o 
 -10   1   1      933.82      999.81     35.93 o 
  -9   1   1       10.88       26.81     13.17 o 
  -8   1   1       20.36        9.49     10.47 o 
  -7   1   1     2881.81     2956.62     50.69 o 
  -6   1   1      836.44      912.94     26.17 o 
  -5   1   1     1328.54     1298.32     25.76 o 
  -4   1   1     7128.27     6901.46     78.37 o 
  -3   1   1     8239.27     8231.22     81.76 o 
  -2   1   1      453.13      439.67     10.28 o 
  -1   1   1    12299.80    11373.87     99.18 o 
   1   1   1    19265.69    20953.80    292.76 o 
   2   1   1      111.74      105.48      4.77 o 
   3   1   1      539.30      438.25     13.73 o 
   4   1   1      530.73      511.45     25.62 o 
   5   1   1      472.79      478.35     25.46 o 
   6   1   1     1003.01      976.29     32.07 o 
   7   1   1      322.37      345.48     34.41 o 
   8   1   1      501.33      476.95     25.65 o 
   9   1   1        6.66       13.91     13.18 o 
  10   1   1       26.70       29.08     18.12 o 
  11   1   1     1576.60     1540.14     53.15 o 
  12   1   1       50.87       84.07     28.73 o 
  13   1   1     1222.10     1299.45     74.71 o 
  14   1   1       41.99       42.72     30.20 o 
  15   1   1        3.12      -29.82     42.44 o 
  16   1   1       25.18       75.84     46.34 o 
  17   1   1        2.26      -14.63     38.19 o 
  18   1   1        5.09       63.86     63.24 o 
 -19   2   1        2.55        4.14     25.71 o 
 -18   2   1       66.09       68.06     37.84 o 
 -17   2   1       53.14       51.35     34.77 o 
 -16   2   1      236.90      222.87     45.46 o 
 -15   2   1        0.67        5.60     17.80 o 
 -14   2   1      390.32      306.20     39.94 o 
 -13   2   1        9.93       20.91     20.75 o 
 -12   2   1      363.35      336.97     31.36 o 
 -11   2   1        3.47       21.88     15.39 o 
 -10   2   1      443.82      515.87     28.45 o 
  -9   2   1     2647.54     2871.66     54.86 o 
  -8   2   1      178.50      143.32     16.24 o 
  -7   2   1     1065.44     1151.18     28.66 o 
  -6   2   1     6882.15     6786.67     86.42 o 
  -5   2   1      260.75      218.59     13.12 o 
  -4   2   1     9638.86     9847.46    103.89 o 
  -3   2   1     9486.21     9381.45     98.52 o 
  -2   2   1      478.64      455.70      9.64 o 
  -1   2   1      319.36      314.38     10.18 o 
   0   2   1      881.46      700.21      8.91 o 
   1   2   1      430.53      414.77      7.56 o 
   2   2   1    15915.00    15520.71    146.41 o 
   3   2   1     5079.75     4838.56     48.14 o 
   4   2   1     4445.99     4364.87     57.51 o 
   5   2   1        0.07        2.88      6.07 o 
   6   2   1      267.25      191.92     18.82 o 
   7   2   1      402.98      446.99     26.45 o 
   8   2   1       93.97       87.55     19.28 o 
   9   2   1      251.21      344.13     29.48 o 
  10   2   1     1614.02     1600.43     56.77 o 
  11   2   1        0.23      -12.38     18.43 o 
  12   2   1     4409.37     4312.14    119.72 o 
  13   2   1       75.41       69.98     38.49 o 
  14   2   1      152.66      148.29     39.16 o 
  15   2   1        0.16      -11.46     31.48 o 
  16   2   1       18.66        2.78     27.24 o 
  17   2   1        8.17      -11.15     35.60 o 
  18   2   1       55.15       32.05     46.76 o 
 -19   3   1      387.63      341.40     92.60 o 
 -18   3   1        5.41       -5.13     24.15 o 
 -17   3   1      457.19      273.55    125.39 o 
 -16   3   1      130.29       49.41     36.36 o 
 -15   3   1      740.35      802.55     53.30 o 
 -14   3   1       26.73       23.64     24.03 o 
 -13   3   1      921.51      898.12     53.27 o 
 -12   3   1        1.09        5.76     14.68 o 
 -11   3   1      462.94      423.08     29.95 o 
 -10   3   1      149.92      192.13     21.43 o 
  -9   3   1      775.77      779.48     29.63 o 
  -8   3   1      603.64      648.55     26.56 o 
  -7   3   1     2268.05     2163.67     38.97 o 
  -6   3   1       85.71      102.64     11.72 o 
  -5   3   1    18669.26    18721.92    211.18 o 
  -4   3   1      614.39      686.10     18.10 o 
  -3   3   1     9071.57     8849.23     87.01 o 
  -2   3   1     1042.20     1068.18     16.65 o 
  -1   3   1     4142.05     3920.93     36.32 o 
   0   3   1       86.89      122.94      5.86 o 
   1   3   1      481.02      577.59     10.35 o 
   2   3   1    12090.44    12125.62    101.67 o 
   3   3   1    26259.40    25518.00    250.05 o 
   4   3   1      590.52      502.99     15.54 o 
   5   3   1     2267.16     1985.77     34.04 o 
   6   3   1        0.10        5.00      6.90 o 
   7   3   1      627.72      589.38     21.49 o 
   8   3   1      211.14      245.70     18.87 o 
   9   3   1     3808.14     3860.39     89.21 o 
  10   3   1      112.73      136.63     25.85 o 
  11   3   1     3152.30     3113.40     92.26 o 
  12   3   1      204.62      225.12     35.43 o 
  13   3   1     2253.41     2275.13    107.59 o 
  14   3   1        1.16       11.18     26.89 o 
  15   3   1      599.56      526.11    168.13 o 
  16   3   1      173.75       44.86     45.26 o 
  17   3   1       53.40       10.79     34.26 o 
  18   3   1      110.62       79.43     32.85 o 
 -18   4   1      789.83      926.78     70.54 o 
 -17   4   1       30.98       17.22     26.40 o 
 -16   4   1      744.69      768.43     61.89 o 
 -15   4   1      204.25      181.69     46.44 o 
 -14   4   1     2038.44     2130.98     70.28 o 
 -13   4   1       16.85        4.86     16.64 o 
 -12   4   1     1565.15     1660.67     56.63 o 
 -11   4   1      153.63      164.43     24.88 o 
 -10   4   1      305.12      290.33     25.35 o 
  -9   4   1        1.16       -3.76      9.20 o 
  -8   4   1     1889.77     1817.57     38.41 o 
  -7   4   1      122.46      151.67     14.66 o 
  -6   4   1    20182.05    20333.03    244.12 o 
  -5   4   1       30.99       41.89      7.93 o 
  -4   4   1    26503.46    26389.06    266.87 o 
  -3   4   1      651.64      625.92     16.48 o 
  -2   4   1     9562.67     9264.47     94.94 o 
  -1   4   1      224.29      188.17      6.94 o 
   0   4   1     1320.30     1217.28     19.73 o 
   1   4   1     6417.68     6417.63     50.41 o 
   2   4   1     1746.51     1865.33     21.43 o 
   3   4   1     1609.22     1525.79     22.41 o 
   4   4   1     5893.79     5237.63     51.07 o 
   5   4   1       48.08       52.81      9.67 o 
   6   4   1     8974.76     9054.25    119.10 o 
   7   4   1       90.10       92.50     13.76 o 
   8   4   1     2972.68     2959.89     54.72 o 
   9   4   1       49.43       26.85     13.66 o 
  10   4   1     2478.68     2446.12     59.87 o 
  11   4   1     1052.80     1068.04     49.97 o 
  12   4   1     4112.29     4115.99     84.58 o 
  13   4   1      507.82      549.79     40.97 o 
  14   4   1     2005.41     1984.47     63.21 o 
  15   4   1        5.84        0.63     12.73 o 
  16   4   1      502.36      512.22    142.07 o 
  17   4   1       52.17       53.71     36.21 o 
  18   4   1      300.36      252.76     77.95 o 
 -18   5   1       96.22       -5.15     26.12 o 
 -17   5   1      675.47      494.74    185.34 o 
 -16   5   1      103.04       89.21     33.62 o 
 -15   5   1     2188.12     2312.66     86.66 o 
 -14   5   1       39.33       61.31     27.30 o 
 -13   5   1     2459.89     2614.52     75.96 o 
 -12   5   1       34.22        9.95     14.83 o 
 -11   5   1     1670.54     1774.60     53.67 o 
 -10   5   1      206.36      204.43     21.32 o 
  -9   5   1      472.24      429.24     23.62 o 
  -8   5   1       94.39      107.33     15.85 o 
  -7   5   1     2309.31     2144.10     43.30 o 
  -6   5   1       59.10       67.91     10.21 o 
  -5   5   1    29030.53    28879.64    314.45 o 
  -4   5   1       45.10       50.08      7.80 o 
  -3   5   1    29962.75    30941.19    942.21 o 
  -2   5   1      152.78      173.64      6.05 o 
  -1   5   1     6952.19     6551.77     47.83 o 
   0   5   1       15.84       24.20      5.52 o 
   1   5   1     2236.66     1950.96     20.10 o 
   2   5   1      485.44      445.72     11.26 o 
   3   5   1     2796.01     2520.45     33.62 o 
   4   5   1      129.86      163.54      9.46 o 
   5   5   1     4023.81     3559.95     45.29 o 
   6   5   1      316.44      327.05     15.87 o 
   7   5   1     9187.55     9241.69    124.56 o 
   8   5   1        0.01       -9.44     11.68 o 
   9   5   1     4145.92     4142.13     78.76 o 
  10   5   1       24.21       43.03     15.53 o 
  11   5   1     6175.30     6198.27    113.17 o 
  12   5   1       18.17        4.45     18.66 o 
  13   5   1     1716.00     1711.55     61.16 o 
  14   5   1       46.21       47.54     22.14 o 
  15   5   1      644.05      738.07     46.69 o 
  16   5   1       76.53       72.28     38.57 o 
  17   5   1      872.08      963.30     74.60 o 
  18   5   1       38.48        8.00     32.70 o 
 -18   6   1     1153.48     1218.65     65.54 o 
 -17   6   1       21.04       -1.82     19.33 o 
 -16   6   1     1327.38     1444.90     65.04 o 
 -15   6   1        6.30      -12.84     17.91 o 
 -14   6   1     1125.30     1210.96     52.78 o 
 -13   6   1      864.59      854.32     45.79 o 
 -12   6   1     3330.16     3518.59     69.54 o 
 -11   6   1        3.75       -5.82     12.72 o 
 -10   6   1     1757.98     1716.86     41.11 o 
  -9   6   1      269.41      326.90     21.33 o 
  -8   6   1     5466.41     5318.85     75.61 o 
  -7   6   1        5.22       11.40      7.45 o 
  -6   6   1     3075.42     2806.54     42.11 o 
  -5   6   1       34.37       37.51      9.87 o 
  -4   6   1    20214.93    20230.19    231.64 o 
  -3   6   1      451.34      492.34     12.48 o 
  -2   6   1    17805.62    19132.50    615.36 o 
  -1   6   1       27.99       40.82      3.23 o 
   0   6   1     3273.22     3141.77     24.06 o 
   1   6   1     1524.18     1557.70     19.24 o 
   2   6   1     4913.56     4446.03     43.90 o 
   3   6   1       26.75       38.96      6.84 o 
   4   6   1    16178.31    16108.92    151.22 o 
   5   6   1      132.42      195.48     10.47 o 
   6   6   1     6664.01     6364.67     74.80 o 
   7   6   1        0.17        1.30      7.87 o 
   8   6   1     6995.07     6647.60     91.96 o 
   9   6   1       34.68       39.56     14.59 o 
  10   6   1     5775.82     5680.23     95.92 o 
  11   6   1     1279.71     1328.47     50.70 o 
  12   6   1      988.49     1002.51     43.30 o 
  13   6   1      188.31      171.57     27.63 o 
  14   6   1     2189.37     2302.00     69.96 o 
  15   6   1       89.34       70.99     29.53 o 
  16   6   1      731.35      793.99     54.93 o 
  17   6   1        0.19        6.90     22.28 o 
 -17   7   1      901.57     1033.06     57.33 o 
 -16   7   1        4.27       -3.94     16.95 o 
 -15   7   1     1296.07     1418.47     65.97 o 
 -14   7   1       10.69        0.39     14.71 o 
 -13   7   1      860.19      975.46     47.42 o 
 -12   7   1     1325.53     1312.96     47.05 o 
 -11   7   1     3989.53     4057.00     74.24 o 
 -10   7   1       35.35       33.75     16.40 o 
  -9   7   1     9888.79     9963.08    125.47 o 
  -8   7   1      190.26      202.93     15.95 o 
  -7   7   1     4891.47     4651.21     61.41 o 
  -6   7   1       31.22       35.79      7.76 o 
  -5   7   1     3718.31     3510.35     46.06 o 
  -4   7   1       41.86       37.69      4.76 o 
  -3   7   1     3317.49     2980.53     26.30 o 
  -2   7   1      802.96      865.69     18.09 o 
  -1   7   1    13893.71    13411.51    186.30 o 
   0   7   1      117.33      120.37      4.40 o 
   1   7   1    14757.56    14681.35    136.72 o 
   2   7   1     3752.79     3890.49     44.08 o 
   3   7   1     1235.08     1043.71     21.01 o 
   4   7   1     1293.39     1308.92     21.50 o 
   5   7   1     7498.68     7670.10     79.04 o 
   6   7   1        0.82        7.98      6.51 o 
   7   7   1     8627.67     8407.69    105.19 o 
   8   7   1      121.98      123.82     16.14 o 
   9   7   1     3152.33     3219.28     58.33 o 
  10   7   1       19.55       19.23     15.63 o 
  11   7   1     3016.58     3027.83     59.83 o 
  12   7   1      114.09      143.49     23.24 o 
  13   7   1     2014.49     2043.44     64.03 o 
  14   7   1       31.40       26.88     21.81 o 
  15   7   1     1531.63     1519.67     68.32 o 
  16   7   1       42.16       21.85     24.76 o 
  17   7   1      782.05      771.54    212.41 o 
 -17   8   1       58.80       73.48     37.42 o 
 -16   8   1     1188.04     1335.23     67.08 o 
 -15   8   1      162.83      173.13     30.94 o 
 -14   8   1     1597.24     1664.17     55.30 o 
 -13   8   1       32.51       14.57     14.66 o 
 -12   8   1     1424.11     1426.09     50.11 o 
 -11   8   1       41.13       58.10     16.49 o 
 -10   8   1     3166.04     3365.82     58.72 o 
  -9   8   1       89.98       89.14     13.87 o 
  -8   8   1     6963.80     6858.12    103.62 o 
  -7   8   1       11.44       21.82      7.96 o 
  -6   8   1     4375.91     4371.90     57.90 o 
  -5   8   1       76.37       91.31     10.30 o 
  -4   8   1     2129.69     2042.23     28.72 o 
  -3   8   1       45.66       64.12     11.44 o 
  -2   8   1     4557.69     4266.96     53.45 o 
  -1   8   1     2009.15     2070.67     30.23 o 
   0   8   1    23359.62    23328.50    227.41 o 
   1   8   1      200.51      200.10      5.97 o 
   2   8   1    12056.97    11732.86    112.51 o 
   3   8   1       77.40       70.20      8.52 o 
   4   8   1      976.11      926.65     20.71 o 
   5   8   1      339.46      355.44     16.39 o 
   6   8   1     2573.25     2505.56     36.31 o 
   7   8   1        1.59        5.44      7.84 o 
   8   8   1     3081.86     3102.87     46.07 o 
   9   8   1        6.96       -2.32      9.15 o 
  10   8   1     8789.02     8839.54    123.76 o 
  11   8   1        2.14       12.52     12.69 o 
  12   8   1     1429.54     1555.02     51.67 o 
  13   8   1       17.65        1.83     11.28 o 
  14   8   1     1195.01     1242.35     53.33 o 
  15   8   1        3.35       13.74     19.82 o 
  16   8   1      929.83      900.69    154.88 o 
 -16   9   1       14.09       20.95     24.06 o 
 -15   9   1      747.69      837.74     59.33 o 
 -14   9   1      260.90      270.61     43.22 o 
 -13   9   1     1071.40     1082.30     56.94 o 
 -12   9   1       23.02       28.13     17.01 o 
 -11   9   1     2893.01     2883.77     61.72 o 
 -10   9   1        3.26       15.97     11.33 o 
  -9   9   1     4035.96     4073.01     74.67 o 
  -8   9   1        6.71       -1.96      6.78 o 
  -7   9   1     5844.83     6159.94     84.79 o 
  -6   9   1        9.36       16.74      9.44 o 
  -5   9   1      189.08      174.62     12.44 o 
  -4   9   1       42.43       45.64      4.29 o 
  -3   9   1     1707.77     1694.31     30.22 o 
  -2   9   1      396.65      418.00     15.03 o 
  -1   9   1     9139.01     9033.23    100.42 o 
   0   9   1      204.03      262.81     12.68 o 
   1   9   1    13125.28    12913.02     98.65 o 
   2   9   1        0.28        2.74      6.52 o 
   3   9   1     7272.60     7059.91     64.39 o 
   4   9   1      118.41      141.45     10.93 o 
   5   9   1     1474.69     1460.23     24.46 o 
   6   9   1      127.82      136.92     11.70 o 
   7   9   1     4890.42     4854.51     65.47 o 
   8   9   1       80.83       86.29     12.58 o 
   9   9   1     8454.77     8572.19    107.70 o 
  10   9   1       15.76       18.24     12.92 o 
  11   9   1      274.76      327.41     27.29 o 
  12   9   1       34.76       19.15     15.42 o 
  13   9   1      549.01      645.17     46.79 o 
  14   9   1       23.27       17.43     17.69 o 
  15   9   1      710.83      704.02    118.40 o 
  16   9   1       51.06       15.37     21.98 o 
 -16  10   1      963.75     1090.82     62.55 o 
 -15  10   1       84.08       80.52     29.39 o 
 -14  10   1      786.83      846.01     64.59 o 
 -13  10   1       18.78       12.51     18.45 o 
 -12  10   1     1054.61     1097.55     45.41 o 
 -11  10   1       26.90       38.67     15.93 o 
 -10  10   1     3200.01     3269.30     62.22 o 
  -9  10   1        2.39        6.52      8.78 o 
  -8  10   1     3844.43     4026.77     66.03 o 
  -7  10   1      312.82      337.28     20.04 o 
  -6  10   1     1158.95     1170.73     30.05 o 
  -5  10   1       27.62       24.48      7.45 o 
  -4  10   1      297.51      285.63     19.23 o 
  -3  10   1       62.62       61.14     10.26 o 
  -2  10   1     2674.49     2621.02     37.45 o 
  -1  10   1      140.29      175.01     14.85 o 
   0  10   1     6366.39     6135.51     64.52 o 
   1  10   1      583.88      575.50     16.54 o 
   2  10   1     6330.58     6132.71     54.69 o 
   3  10   1        5.84        3.46      4.93 o 
   4  10   1     2637.93     2568.07     33.34 o 
   5  10   1       21.31       21.71      7.14 o 
   6  10   1     3970.24     4058.93     53.04 o 
   7  10   1      299.66      284.88     17.01 o 
   8  10   1     2310.83     2378.74     43.01 o 
   9  10   1       59.42       63.28     13.94 o 
  10  10   1      261.60      316.90     26.70 o 
  11  10   1       23.98       32.82     14.73 o 
  12  10   1     1148.40     1156.62     44.25 o 
  13  10   1        1.26        1.36     12.71 o 
  14  10   1      530.69      560.87     80.80 o 
  15  10   1        3.93       -6.20     17.56 o 
 -15  11   1      534.27      525.79    154.47 o 
 -14  11   1        6.10       41.45     28.05 o 
 -13  11   1      645.40      662.45     49.35 o 
 -12  11   1        3.25       -3.00     14.32 o 
 -11  11   1     1359.04     1439.30     42.91 o 
 -10  11   1       35.22       63.12     15.91 o 
  -9  11   1      925.43      916.27     33.88 o 
  -8  11   1      191.67      193.57     18.82 o 
  -7  11   1     1842.30     1815.22     81.78 o 
  -6  11   1      273.60      285.30      7.78 o 
  -5  11   1      864.48      894.41     35.43 o 
  -4  11   1      111.33      129.08     28.82 o 
  -3  11   1     1058.45     1151.84     29.99 o 
  -2  11   1        0.27       -3.83      7.42 o 
  -1  11   1     2612.99     2568.79     36.76 o 
   0  11   1      338.26      366.59     18.42 o 
   1  11   1     1642.33     1590.03     26.39 o 
   2  11   1        7.71        4.51      2.76 o 
   3  11   1     2811.35     2851.57     33.91 o 
   4  11   1       44.37       62.10     15.44 o 
   5  11   1     2142.80     2096.73     33.24 o 
   6  11   1      168.76      171.36     13.57 o 
   7  11   1     1272.50     1332.91     28.65 o 
   8  11   1        4.34       17.94     10.63 o 
   9  11   1      589.81      597.93     25.03 o 
  10  11   1       17.88       29.34     14.73 o 
  11  11   1      534.18      535.44     30.26 o 
  12  11   1        1.20        9.38     12.78 o 
  13  11   1      521.82      508.22     34.41 o 
  14  11   1        0.09        1.24     17.34 o 
  15  11   1      642.72      762.05     48.54 o 
 -14  12   1      471.88      454.17    110.20 o 
 -13  12   1       10.09       20.68     16.39 o 
 -12  12   1      628.30      670.32     40.37 o 
 -11  12   1        3.10        9.35     12.36 o 
 -10  12   1      276.50      328.09     21.74 o 
  -9  12   1       29.16       38.37     13.21 o 
  -8  12   1       79.78       95.18      9.63 o 
  -7  12   1       43.99       34.94     11.70 o 
  -6  12   1      955.11     1026.31     41.50 o 
  -5  12   1       92.87       74.91     25.03 o 
  -4  12   1     1509.40     1513.11     34.89 o 
  -3  12   1       11.89       25.74      8.44 o 
  -2  12   1      590.49      557.97     25.42 o 
  -1  12   1        4.36       -7.04      5.33 o 
   0  12   1      176.92      160.54      9.15 o 
   1  12   1      143.68      147.70      8.03 o 
   2  12   1      498.57      440.36      9.25 o 
   3  12   1      583.84      564.50     12.62 o 
   4  12   1     3632.92     3628.35     55.50 o 
   5  12   1        1.47        5.68      4.47 o 
   6  12   1     1511.27     1618.03     32.29 o 
   7  12   1       26.44       17.55     16.31 o 
   8  12   1      692.42      706.96     28.26 o 
   9  12   1       14.13       18.75     15.14 o 
  10  12   1       22.24       24.04     18.27 o 
  11  12   1        0.84       18.47     16.22 o 
  12  12   1       91.38       98.94     23.06 o 
  13  12   1       15.48       28.05     16.18 o 
  14  12   1      337.84      332.86     60.82 o 
 -13  13   1      406.22      405.69    100.63 o 
 -12  13   1        1.89        4.18      8.95 o 
 -11  13   1      154.17      131.55     16.01 o 
 -10  13   1       24.17       20.36     11.31 o 
  -9  13   1      215.28      197.53     11.87 o 
  -8  13   1      271.95      267.44     18.82 o 
  -7  13   1      108.79      124.16     23.79 o 
  -6  13   1       25.70       39.14     17.79 o 
  -5  13   1      440.59      513.40     65.85 o 
  -4  13   1       36.21       25.36      9.81 o 
  -3  13   1      780.15      819.09     32.23 o 
  -2  13   1       25.31        7.88     14.51 o 
  -1  13   1      137.16      138.16     10.71 o 
   0  13   1        6.28       14.00      7.20 o 
   1  13   1      203.27      171.29     30.93 o 
   2  13   1      547.49      595.74     46.13 o 
   3  13   1      289.26      265.84     11.51 o 
   4  13   1       45.41       17.01      9.41 o 
   5  13   1      735.80      672.45     19.57 o 
   6  13   1      322.92      325.75     12.65 o 
   7  13   1      509.66      497.74     24.90 o 
   8  13   1       58.13       40.44     10.24 o 
   9  13   1        8.14        0.97     16.49 o 
  10  13   1       38.64       47.37     14.08 o 
  11  13   1       17.38        8.63     13.13 o 
  12  13   1       50.23       37.07     16.97 o 
  13  13   1      115.59       94.33     24.34 o 
 -12  14   1       87.56       83.14     35.23 o 
 -11  14   1        0.20      -18.77     21.13 o 
 -10  14   1        0.79        0.89      7.23 o 
  -9  14   1      122.63       91.27     22.94 o 
  -8  14   1       24.43       46.18     26.03 o 
  -7  14   1       94.94       83.34     22.06 o 
  -6  14   1      590.08      600.27     29.14 o 
  -5  14   1      285.89      237.99     38.69 o 
  -4  14   1       46.26       51.13     10.70 o 
  -3  14   1        9.51       12.95     10.40 o 
  -2  14   1        4.79       12.27     13.11 o 
  -1  14   1        0.93      -25.53     30.84 o 
   0  14   1      162.86      132.38     40.95 o 
   1  14   1      215.06      195.70     35.01 o 
   2  14   1      295.20      252.51     40.53 o 
   3  14   1      113.80       81.50      7.59 o 
   4  14   1      417.42      383.64     16.53 o 
   5  14   1       26.24       27.09     23.04 o 
   6  14   1        1.18       -0.36      7.13 o 
   7  14   1      125.87      113.06     13.54 o 
   8  14   1      122.82       90.34     26.61 o 
   9  14   1        6.02        5.58      9.69 o 
  10  14   1        4.31        3.38     10.59 o 
  11  14   1       10.28       13.99     12.58 o 
  12  14   1      124.15       87.03     20.50 o 
 -11  15   1        0.57        3.88     18.29 o 
 -10  15   1       21.06       15.54     21.98 o 
  -9  15   1        5.62       22.80     20.86 o 
  -8  15   1        3.75      -20.88     16.90 o 
  -7  15   1      159.08      129.63     21.13 o 
  -6  15   1       90.21       95.41     17.12 o 
  -5  15   1       11.24      -15.64     11.37 o 
  -4  15   1       29.76       40.38     16.04 o 
  -3  15   1        1.76       -3.85     10.47 o 
  -2  15   1        0.05        1.34      4.60 o 
  -1  15   1      145.11      125.35     45.17 o 
   0  15   1       13.52       -9.32     24.60 o 
   1  15   1       26.14       56.14     37.31 o 
   2  15   1       53.40       39.67     31.36 o 
   3  15   1       33.96       38.29     31.51 o 
   4  15   1        4.98        3.28      4.12 o 
   5  15   1        1.65        4.34      7.23 o 
   6  15   1        9.96        6.01     11.04 o 
   7  15   1      317.46      320.64     54.31 o 
   8  15   1       30.68       58.97     33.80 o 
   9  15   1       45.10       34.22     24.88 o 
  10  15   1       23.83        6.14     28.75 o 
  -9  16   1        1.35        2.97     15.84 o 
  -8  16   1       62.81       34.82     17.67 o 
  -7  16   1       88.93       57.81     19.16 o 
  -6  16   1      357.21      279.91     65.76 o 
  -5  16   1       27.25       20.44     11.53 o 
  -4  16   1        9.88        8.15     11.84 o 
  -3  16   1       15.64       -4.42     14.80 o 
  -2  16   1      175.41      126.21     54.79 o 
  -1  16   1       40.91       61.04     43.20 o 
   0  16   1       84.05       54.43     35.70 o 
   1  16   1       40.32       92.56     53.52 o 
   2  16   1      215.19      198.01     67.11 o 
   3  16   1        0.28       16.63     29.00 o 
   4  16   1       28.43       22.26     34.29 o 
   5  16   1       11.22       17.10      6.15 o 
   6  16   1      274.51      148.28     54.11 o 
   7  16   1        0.16      -16.14     10.76 o 
   8  16   1      358.99      257.84     90.70 o 
   9  16   1       63.31       50.85     27.76 o 
  -7  17   1       37.07       18.71     44.87 o 
  -6  17   1       17.86       68.38     67.33 o 
  -5  17   1      331.63      132.93    168.60 o 
  -4  17   1        9.29       14.26     33.26 o 
  -3  17   1      224.28      133.37     63.01 o 
  -2  17   1       31.65       34.57     37.39 o 
  -1  17   1      279.67      214.77     80.43 o 
   0  17   1       15.49      -14.26     30.96 o 
   1  17   1      319.44      347.07     88.16 o 
   2  17   1        0.10      -35.79     54.48 o 
   3  17   1      305.64      235.58     99.69 o 
   4  17   1       12.18       18.37     36.92 o 
   5  17   1      506.52      427.76    149.45 o 
   6  17   1       10.39        9.11     29.45 o 
   7  17   1      271.29      175.85    158.74 o 
  -4  18   1      265.94      146.16     72.43 o 
  -3  18   1        2.44       30.10     39.30 o 
  -2  18   1      315.00      304.93    111.05 o 
  -1  18   1       10.86       -8.50     37.85 o 
   0  18   1      360.58      291.09    136.76 o 
   1  18   1       13.36       29.79     87.52 o 
   2  18   1      406.90      420.55     83.42 o 
   3  18   1        6.12       44.63     58.11 o 
   4  18   1      816.82      987.14     87.00 o 
 -19   0   2       93.18       33.55     50.53 o 
 -18   0   2     1946.58     2010.67    181.90 o 
 -17   0   2      420.36      175.28    173.32 o 
 -16   0   2      520.78      294.54    298.81 o 
 -15   0   2       13.35       83.29     42.14 o 
 -14   0   2     1141.66     1372.65    134.28 o 
 -13   0   2       67.81      115.97     37.86 o 
 -12   0   2     2289.23     2364.60    104.37 o 
 -11   0   2       60.05       65.94     27.42 o 
 -10   0   2     4830.15     4516.93    114.00 o 
  -9   0   2     1496.88     1558.90     67.89 o 
  -8   0   2    31163.27    30691.36    568.90 o 
  -7   0   2      443.81      386.95     41.40 o 
  -6   0   2     8652.19     8339.72    144.09 o 
  -5   0   2     2950.30     3023.03     63.10 o 
  -4   0   2     8888.25     8908.57    142.70 o 
  -3   0   2     3410.93     3689.47     77.97 o 
  -2   0   2      364.22      298.43     33.46 o 
  -1   0   2     1682.33     1578.63     41.41 o 
   0   0   2    14455.30    13795.30    223.32 o 
   1   0   2      627.87      645.74     30.17 o 
   2   0   2    19488.05    19065.45    297.42 o 
   3   0   2      547.78      620.78     42.90 o 
   4   0   2     8136.29     7656.63    181.04 o 
   5   0   2      161.06      209.36      5.15 o 
   6   0   2    17327.00    16505.07    426.44 o 
   7   0   2      506.46      556.43     87.09 o 
   8   0   2    10678.26    10227.29    302.46 o 
   9   0   2      110.94       79.37     41.61 o 
  10   0   2     6769.73     6602.54    234.67 o 
  11   0   2       59.66       79.80     48.91 o 
  12   0   2     3468.62     3331.73    174.61 o 
  13   0   2      164.58      170.75     68.21 o 
  14   0   2     1058.64     1179.79    127.85 o 
  15   0   2       35.48       57.92     62.64 o 
  16   0   2     1124.15     1253.15    231.67 o 
  17   0   2        2.69       48.91     71.65 o 
  18   0   2      993.76     1022.77    254.41 o 
 -19   1   2      852.14     1030.43     80.65 o 
 -18   1   2      133.94       41.74     36.77 o 
 -17   1   2     1481.42     1599.89     79.29 o 
 -16   1   2       39.09       25.42     25.92 o 
 -15   1   2     1319.52     1429.71     65.36 o 
 -14   1   2       84.38      129.13     30.31 o 
 -13   1   2      379.88      509.65     38.82 o 
 -12   1   2      371.42      420.33     33.78 o 
 -11   1   2     4757.87     4783.39     88.95 o 
 -10   1   2      405.37      389.19     29.60 o 
  -9   1   2    18367.16    17615.43    241.93 o 
  -8   1   2        5.13       16.78     13.62 o 
  -7   1   2    21848.07    21809.50    270.72 o 
  -6   1   2      516.24      580.46     22.94 o 
  -5   1   2     9186.59     8850.92    103.66 o 
  -4   1   2     1984.48     1880.80     31.67 o 
  -3   1   2     1540.66     1663.29     31.65 o 
  -2   1   2     9025.56     8826.28    100.63 o 
  -1   1   2     7833.62     7577.92     88.02 o 
   0   1   2     1274.22     1313.62     27.14 o 
   1   1   2    22341.29    22025.91    254.50 o 
   2   1   2      234.41      250.72      9.98 o 
   3   1   2    21653.49    22733.65   1632.41 o 
   4   1   2       77.99       71.99      2.39 o 
   5   1   2    10025.24     9700.71    102.77 o 
   6   1   2        4.12        9.93      4.48 o 
   7   1   2     9782.89     9282.12    125.43 o 
   8   1   2      303.00      373.32     45.09 o 
   9   1   2     6907.74     6603.58    156.82 o 
  10   1   2       44.58       32.94     31.64 o 
  11   1   2     3914.36     3868.41    124.63 o 
  12   1   2       75.66       49.20     33.82 o 
  13   1   2      503.92      503.41     63.54 o 
  14   1   2      425.23      396.79     64.12 o 
  15   1   2     2446.27     2440.47    128.16 o 
  16   1   2        6.23       27.04     51.37 o 
  17   1   2     1189.19     1356.92    116.91 o 
  18   1   2        2.69       -5.47     27.58 o 
 -19   2   2       64.39       28.78     39.99 o 
 -18   2   2      613.50      494.05    212.46 o 
 -17   2   2       28.86        6.37     23.21 o 
 -16   2   2     1061.72     1217.47     65.58 o 
 -15   2   2       24.96       50.18     26.77 o 
 -14   2   2     1403.34     1405.09     59.49 o 
 -13   2   2      652.00      724.46     43.75 o 
 -12   2   2     2864.39     2880.57     70.91 o 
 -11   2   2       74.50      135.98     22.64 o 
 -10   2   2     7650.01     7581.16    116.01 o 
  -9   2   2       54.25       72.41     17.90 o 
  -8   2   2     7348.99     7074.08    102.66 o 
  -7   2   2      145.45      174.28     17.30 o 
  -6   2   2     6306.37     6335.17     83.91 o 
  -5   2   2      809.58      788.38     21.63 o 
  -4   2   2     1468.14     1294.11     25.78 o 
  -3   2   2    10440.43    10666.57    119.21 o 
  -2   2   2    41445.05    44517.67  11355.23 o 
  -1   2   2     1801.20     1760.51     29.75 o 
   0   2   2     4407.49     4153.36     54.25 o 
   1   2   2       58.74      111.27     11.07 o 
   2   2   2    17190.62    16912.64    180.39 o 
   3   2   2      792.68      797.60     16.60 o 
   4   2   2     1354.84     1153.51     17.79 o 
   5   2   2     1015.35     1004.04     14.63 o 
   6   2   2    10882.60    10674.49    117.34 o 
   7   2   2      427.96      460.01     29.30 o 
   8   2   2    11073.64    11139.12    166.86 o 
   9   2   2       34.81       36.53     25.09 o 
  10   2   2     3370.41     3235.65     72.86 o 
  11   2   2       14.75        3.62     18.66 o 
  12   2   2      839.70      838.48     37.62 o 
  13   2   2      403.37      414.55     31.48 o 
  14   2   2     1884.09     1930.59     60.30 o 
  15   2   2       39.06       51.84     21.08 o 
  16   2   2     1334.18     1379.12     82.44 o 
  17   2   2        6.50       21.69     28.58 o 
  18   2   2      845.02      785.80    232.51 o 
 -18   3   2       85.86       66.16     39.14 o 
 -17   3   2      464.15      430.09    115.98 o 
 -16   3   2      213.87      129.62     40.73 o 
 -15   3   2      646.48      804.82     57.40 o 
 -14   3   2       63.27      107.81     28.27 o 
 -13   3   2     2814.79     2852.73     94.93 o 
 -12   3   2       88.16      135.15     25.08 o 
 -11   3   2     2985.07     2891.26     70.28 o 
 -10   3   2      105.44      158.46     22.75 o 
  -9   3   2     3203.54     3160.59     62.94 o 
  -8   3   2      131.50      130.69     17.77 o 
  -7   3   2      839.86      729.23     29.80 o 
  -6   3   2      799.16      785.16     22.88 o 
  -5   3   2     9050.61     8681.14    104.33 o 
  -4   3   2      146.89      159.08     11.59 o 
  -3   3   2    16041.69    15790.47    169.90 o 
  -2   3   2      979.89      967.28     24.09 o 
  -1   3   2     8003.42     7513.92     72.05 o 
   0   3   2      619.32      615.32     16.52 o 
   1   3   2     1578.65     1381.32     20.36 o 
   2   3   2      206.55      223.54     10.08 o 
   3   3   2     1983.88     1778.28     23.76 o 
   4   3   2      175.95      209.18     12.17 o 
   5   3   2    18721.36    19025.71    218.79 o 
   6   3   2        0.69        7.04      7.10 o 
   7   3   2     9541.28     9295.14    114.33 o 
   8   3   2        2.29       13.18     15.75 o 
   9   3   2     2855.72     2778.10     63.19 o 
  10   3   2       25.24       30.34     13.62 o 
  11   3   2     1321.70     1230.84     50.93 o 
  12   3   2       51.99       65.75     18.90 o 
  13   3   2     3308.98     3266.42     78.62 o 
  14   3   2       44.02       48.67     20.23 o 
  15   3   2      192.25      208.61     63.28 o 
  16   3   2        1.66       -5.92     25.59 o 
  17   3   2     1296.37     1374.41     78.14 o 
 -18   4   2      124.27       47.74     47.03 o 
 -17   4   2       31.09       11.70     25.09 o 
 -16   4   2      670.73      692.08     54.14 o 
 -15   4   2      413.17      381.79     42.44 o 
 -14   4   2      923.47      967.26     55.97 o 
 -13   4   2        2.70       12.56     17.71 o 
 -12   4   2     2501.64     2522.32     75.43 o 
 -11   4   2        6.85       -0.38     12.19 o 
 -10   4   2     1112.03     1206.55     43.38 o 
  -9   4   2        4.18       14.83     12.42 o 
  -8   4   2      463.93      480.94     22.98 o 
  -7   4   2       17.79       11.87      8.92 o 
  -6   4   2     5994.17     6215.89     81.15 o 
  -5   4   2     1614.98     1664.72     32.84 o 
  -4   4   2     7758.24     7428.69     85.09 o 
  -3   4   2      639.25      612.35     18.86 o 
  -2   4   2    10203.49     9499.38     91.81 o 
  -1   4   2      194.75      201.20     10.52 o 
   0   4   2     1146.14     1125.38     17.31 o 
   1   4   2        5.34        4.77      4.87 o 
   2   4   2      686.58      763.27     14.86 o 
   3   4   2      492.13      522.47     12.24 o 
   4   4   2    13368.88    13190.23    133.06 o 
   5   4   2      270.65      354.96     13.16 o 
   6   4   2     6167.17     5887.23     65.26 o 
   7   4   2       35.49       25.50      7.39 o 
   8   4   2     3520.66     3454.01     50.56 o 
   9   4   2       11.65       17.58      9.95 o 
  10   4   2     1680.11     1587.03     60.85 o 
  11   4   2       53.52       51.80     16.62 o 
  12   4   2       68.96       30.87     24.87 o 
  13   4   2      410.53      396.83     32.05 o 
  14   4   2     1045.54      995.14     49.27 o 
  15   4   2       76.11       60.43     22.90 o 
  16   4   2     1225.16     1183.79     61.84 o 
  17   4   2       25.22        8.17     25.06 o 
 -18   5   2        4.51      -28.40     34.52 o 
 -17   5   2       23.98       31.55     33.11 o 
 -16   5   2       31.26      -16.43     25.80 o 
 -15   5   2     1321.68     1303.71     66.42 o 
 -14   5   2       28.73        1.38     17.82 o 
 -13   5   2     1444.37     1460.57     58.16 o 
 -12   5   2       20.10       -2.57     12.80 o 
 -11   5   2      444.54      457.05     34.43 o 
 -10   5   2       18.43       19.25     13.82 o 
  -9   5   2       20.78        1.88     10.22 o 
  -8   5   2      271.89      338.05     25.40 o 
  -7   5   2      121.96      116.70     14.94 o 
  -6   5   2      879.14      894.87     26.24 o 
  -5   5   2    11507.86    11568.73    155.13 o 
  -4   5   2      122.94      128.81     13.17 o 
  -3   5   2     4464.06     4367.20     44.82 o 
  -2   5   2      196.98      213.88     12.43 o 
  -1   5   2     1631.63     1573.76     25.36 o 
   0   5   2       25.45       25.74      5.83 o 
   1   5   2     5269.44     5059.04     52.27 o 
   2   5   2       20.20        4.95      4.82 o 
   3   5   2     3402.33     3493.96     34.93 o 
   4   5   2      240.81      232.99     11.70 o 
   5   5   2       28.28       26.09      7.95 o 
   6   5   2      157.88      188.16     13.60 o 
   7   5   2      466.69      447.95     19.41 o 
   8   5   2        0.79       -1.52      8.43 o 
   9   5   2      326.14      309.39     21.63 o 
  10   5   2      316.54      277.20     21.65 o 
  11   5   2      466.98      514.10     30.90 o 
  12   5   2      913.15      994.82     37.50 o 
  13   5   2     1355.26     1249.02     39.43 o 
  14   5   2      108.32       99.32     20.25 o 
  15   5   2      619.31      592.57    160.25 o 
  16   5   2        0.15       20.77     17.52 o 
  17   5   2      200.13      162.06     40.53 o 
 -18   6   2       18.11       11.86     26.96 o 
 -17   6   2        1.04        6.56     24.70 o 
 -16   6   2       93.11      100.18     37.34 o 
 -15   6   2      258.27      241.23     46.62 o 
 -14   6   2      191.52      183.92     38.30 o 
 -13   6   2       20.40       64.88     25.46 o 
 -12   6   2     1159.40     1141.74     47.64 o 
 -11   6   2      210.36      195.87     24.23 o 
 -10   6   2       75.04      110.03     18.61 o 
  -9   6   2       41.84       52.28     17.27 o 
  -8   6   2       33.66       42.22     11.91 o 
  -7   6   2      293.01      318.07     20.05 o 
  -6   6   2      572.98      670.95     20.12 o 
  -5   6   2       20.79       17.55      6.70 o 
  -4   6   2     3567.27     3777.47     43.91 o 
  -3   6   2      200.90      176.32     11.61 o 
  -2   6   2      823.50      819.15     22.66 o 
  -1   6   2      205.97      155.64      8.87 o 
   0   6   2     1237.88     1193.38     22.57 o 
   1   6   2      647.23      629.19     16.90 o 
   2   6   2     1653.15     1536.66     19.10 o 
   3   6   2      753.63      808.65     16.32 o 
   4   6   2     7338.67     7622.15     82.73 o 
   5   6   2        5.66       -3.21      6.18 o 
   6   6   2      898.00      975.85     21.80 o 
   7   6   2        6.46        1.61      6.54 o 
   8   6   2      121.83      139.77     16.34 o 
   9   6   2       25.86       25.77     10.88 o 
  10   6   2       10.78       -1.62     10.93 o 
  11   6   2        0.48       -0.30     10.20 o 
  12   6   2     2704.38     2748.34     58.95 o 
  13   6   2      132.33      136.70     20.01 o 
  14   6   2      345.50      363.23     71.73 o 
  15   6   2        4.68       14.82     16.39 o 
  16   6   2        4.73        1.08     13.69 o 
  17   6   2        0.68       -6.38     16.22 o 
 -17   7   2      384.92      323.01     90.95 o 
 -16   7   2        0.90        7.38     18.45 o 
 -15   7   2       21.77       48.49     23.21 o 
 -14   7   2      304.26      323.47     33.95 o 
 -13   7   2      154.11      140.83     24.45 o 
 -12   7   2       66.98       53.42     18.15 o 
 -11   7   2       44.07       41.89     17.14 o 
 -10   7   2        4.79        8.42     13.31 o 
  -9   7   2      345.65      328.90     22.69 o 
  -8   7   2       85.42       92.73     14.83 o 
  -7   7   2     1341.33     1344.77     32.38 o 
  -6   7   2        8.83       10.38      7.60 o 
  -5   7   2      126.86      117.58      8.63 o 
  -4   7   2       13.10       11.15      5.32 o 
  -3   7   2      426.82      417.70     12.83 o 
  -2   7   2       42.34       43.48      8.04 o 
  -1   7   2        0.39       -4.15      2.77 o 
   0   7   2       65.87       73.97     13.55 o 
   1   7   2      951.01      956.92     19.75 o 
   2   7   2      143.49      161.63      8.63 o 
   3   7   2      311.09      303.66     13.74 o 
   4   7   2      798.77      740.37     18.38 o 
   5   7   2      318.37      298.97     19.27 o 
   6   7   2       23.81       25.83      9.79 o 
   7   7   2     1573.16     1630.52     35.14 o 
   8   7   2        5.60        2.78     10.96 o 
   9   7   2      149.60      148.82     18.03 o 
  10   7   2        8.49       10.87     10.47 o 
  11   7   2      911.94      981.34     32.40 o 
  12   7   2      187.48      192.36     22.75 o 
  13   7   2      361.25      326.49     45.82 o 
  14   7   2        0.02      -13.20     17.37 o 
  15   7   2        2.08      -10.88     14.09 o 
  16   7   2        0.65       -8.30     14.84 o 
 -17   8   2       60.69       57.44     27.87 o 
 -16   8   2        6.60       -0.58     20.41 o 
 -15   8   2       57.89       43.50     26.51 o 
 -14   8   2      216.43      227.63     31.02 o 
 -13   8   2      197.39      209.34     27.56 o 
 -12   8   2      917.78      903.49     44.77 o 
 -11   8   2      166.31      160.95     23.16 o 
 -10   8   2      211.19      158.32     18.54 o 
  -9   8   2        5.11       -2.90      9.41 o 
  -8   8   2       78.32       79.62     13.10 o 
  -7   8   2       10.73        2.06      9.69 o 
  -6   8   2      133.08      152.19     17.07 o 
  -5   8   2      217.85      222.03     16.49 o 
  -4   8   2       23.41       15.22     11.29 o 
  -3   8   2       14.75       18.01      4.89 o 
  -2   8   2       14.50       18.86      5.71 o 
  -1   8   2       78.31       87.15      7.17 o 
   0   8   2      208.20      213.48     12.28 o 
   1   8   2        8.39       12.91      7.01 o 
   2   8   2     1289.93     1430.23     22.30 o 
   3   8   2     1268.87     1282.87     22.97 o 
   4   8   2     1780.89     1826.54     26.64 o 
   5   8   2      238.16      262.47     20.86 o 
   6   8   2     1230.53     1240.24     29.28 o 
   7   8   2      153.14      176.76     18.39 o 
   8   8   2     1108.08     1166.63     33.19 o 
   9   8   2       12.51       15.43     15.96 o 
  10   8   2       66.19       63.78     15.60 o 
  11   8   2       41.30       49.34     19.30 o 
  12   8   2       39.62       44.31     15.48 o 
  13   8   2       11.01        6.59     12.62 o 
  14   8   2       14.23       20.28     16.61 o 
  15   8   2        0.04       -1.87     11.55 o 
  16   8   2       59.79       71.70     22.82 o 
 -16   9   2        7.01        7.93     22.48 o 
 -15   9   2       82.29       70.25     32.59 o 
 -14   9   2        7.32        9.66     18.16 o 
 -13   9   2       90.11       81.00     24.32 o 
 -12   9   2       14.23        6.45     17.68 o 
 -11   9   2      333.67      366.63     26.78 o 
 -10   9   2       30.58       42.11     17.74 o 
  -9   9   2      645.19      656.74     28.14 o 
  -8   9   2       47.53       46.86     10.60 o 
  -7   9   2     1909.03     1999.42     41.84 o 
  -6   9   2      255.67      308.81     19.47 o 
  -5   9   2      747.64      722.61     19.46 o 
  -4   9   2     1066.18     1109.77     16.63 o 
  -3   9   2      255.88      241.62      8.10 o 
  -2   9   2        3.17       -1.99      3.62 o 
  -1   9   2      656.79      640.33     11.62 o 
   0   9   2      727.23      781.15     12.87 o 
   1   9   2       44.38       55.94      9.20 o 
   2   9   2       11.21        4.36      4.44 o 
   3   9   2      932.46      942.33     20.24 o 
   4   9   2        5.85        4.16      6.67 o 
   5   9   2      865.14      857.59     23.82 o 
   6   9   2      331.14      335.62     17.11 o 
   7   9   2     2934.78     2925.87     45.95 o 
   8   9   2        1.75        2.35     11.56 o 
   9   9   2      455.27      431.02     27.14 o 
  10   9   2        7.97       -5.32     12.16 o 
  11   9   2       23.83       27.29     15.76 o 
  12   9   2       11.33        2.00     12.46 o 
  13   9   2      247.27      174.19     28.57 o 
  14   9   2       16.80       25.30     17.80 o 
  15   9   2       61.46       51.37     22.23 o 
 -16  10   2      306.43      319.01     96.25 o 
 -15  10   2       67.20       54.76     23.74 o 
 -14  10   2      233.30      202.25     30.00 o 
 -13  10   2        3.24      -19.04     15.68 o 
 -12  10   2      190.35      164.88     24.23 o 
 -11  10   2        6.97        6.10     10.20 o 
 -10  10   2     1263.13     1366.81     39.62 o 
  -9  10   2       14.69       22.24     10.91 o 
  -8  10   2     1423.21     1483.60     35.14 o 
  -7  10   2      316.08      445.88     23.19 o 
  -6  10   2     1498.98     1519.45     35.71 o 
  -5  10   2        2.02        2.11      7.90 o 
  -4  10   2     2077.61     2089.27     43.92 o 
  -3  10   2       58.29       43.25     11.84 o 
  -2  10   2      151.46      180.44     14.52 o 
  -1  10   2        1.44       -9.27      8.41 o 
   0  10   2      170.95      148.23      6.44 o 
   1  10   2      341.03      354.15     13.45 o 
   2  10   2     3185.01     3096.42     36.71 o 
   3  10   2        9.35       13.44      8.49 o 
   4  10   2     3914.51     3865.58     51.03 o 
   5  10   2      860.11      895.83     25.28 o 
   6  10   2     1814.62     1850.49     41.87 o 
   7  10   2      803.60      753.55     25.52 o 
   8  10   2       21.98       32.34     13.71 o 
   9  10   2       75.31       89.60     16.10 o 
  10  10   2      101.20       87.99     19.24 o 
  11  10   2       15.42      -12.20     12.73 o 
  12  10   2      636.47      616.29     37.67 o 
  13  10   2        0.08      -24.96     16.64 o 
  14  10   2      773.05      717.17     94.20 o 
  15  10   2        0.51       20.67     18.20 o 
 -15  11   2      277.33      164.28     87.81 o 
 -14  11   2        7.01        0.62     16.78 o 
 -13  11   2      564.29      574.71     34.24 o 
 -12  11   2        1.22       24.74     13.72 o 
 -11  11   2      328.92      334.77     24.46 o 
 -10  11   2       23.85       41.23     11.55 o 
  -9  11   2     1088.87     1148.32     33.90 o 
  -8  11   2      194.23      211.79     20.39 o 
  -7  11   2     1318.59     1297.55     44.93 o 
  -6  11   2      210.33      216.92     15.06 o 
  -5  11   2     2818.87     3047.64     64.76 o 
  -4  11   2       16.12       15.50     17.15 o 
  -3  11   2     1096.85     1138.92     33.17 o 
  -2  11   2      123.90      127.22     15.23 o 
  -1  11   2     1441.91     1448.71     37.44 o 
   0  11   2       11.29        9.11      7.06 o 
   1  11   2     1755.59     1723.83     21.83 o 
   2  11   2       34.83       48.65      6.47 o 
   3  11   2     3368.95     3346.71     54.14 o 
   4  11   2       12.33       14.06      8.99 o 
   5  11   2     3963.07     3957.96     61.17 o 
   6  11   2       15.53       17.04     10.72 o 
   7  11   2       35.45       58.23     15.21 o 
   8  11   2      492.66      488.72     27.46 o 
   9  11   2     1111.88     1086.85     33.98 o 
  10  11   2       15.99        8.42     12.10 o 
  11  11   2      980.47     1068.07     47.98 o 
  12  11   2        4.42       25.29     16.72 o 
  13  11   2     1609.17     1728.57     58.39 o 
  14  11   2        0.06       -2.08     13.91 o 
 -14  12   2      709.34      744.52    135.21 o 
 -13  12   2       11.99       15.06     20.31 o 
 -12  12   2      760.21      869.62     41.66 o 
 -11  12   2       35.87       39.61     22.09 o 
 -10  12   2      443.37      473.09     32.05 o 
  -9  12   2       33.40       45.88     16.99 o 
  -8  12   2     2044.84     1984.73     48.62 o 
  -7  12   2      124.28      138.59     12.17 o 
  -6  12   2     2157.85     2209.52     61.81 o 
  -5  12   2       50.00       55.68     23.92 o 
  -4  12   2     2069.01     2237.27     49.10 o 
  -3  12   2      136.41      124.19     17.41 o 
  -2  12   2      844.48      854.74     24.40 o 
  -1  12   2      445.50      438.94     20.29 o 
   0  12   2     2493.40     2447.87     69.51 o 
   1  12   2       73.87       51.32      6.31 o 
   2  12   2     5983.75     5779.50     66.00 o 
   3  12   2      389.29      400.12     19.20 o 
   4  12   2     1332.65     1403.61     28.38 o 
   5  12   2      162.62      152.33     15.91 o 
   6  12   2     1312.38     1310.24     28.47 o 
   7  12   2      217.43      174.74     20.96 o 
   8  12   2      558.76      532.56     30.27 o 
   9  12   2       88.36       86.30     16.52 o 
  10  12   2     1446.40     1530.59     44.93 o 
  11  12   2       13.68       18.90     16.56 o 
  12  12   2     1889.35     2039.78     66.11 o 
  13  12   2        2.59       -1.45     13.63 o 
 -13  13   2     1086.17     1210.04     58.58 o 
 -12  13   2        3.36       12.68     14.05 o 
 -11  13   2      607.44      689.95     53.98 o 
 -10  13   2        7.88        8.85     12.93 o 
  -9  13   2      518.59      557.73     24.93 o 
  -8  13   2      337.26      259.49     16.82 o 
  -7  13   2     1641.90     1666.46     53.04 o 
  -6  13   2       76.21       81.84     18.68 o 
  -5  13   2     3088.85     3160.94     65.67 o 
  -4  13   2       22.37       16.76     17.83 o 
  -3  13   2     3104.25     3227.48     54.95 o 
  -2  13   2      170.89      214.46     15.27 o 
  -1  13   2     1911.80     1889.83     38.87 o 
   0  13   2       17.60        8.42     10.78 o 
   1  13   2     1749.08     1770.93     39.33 o 
   2  13   2      450.61      421.69     16.06 o 
   3  13   2     3717.96     3623.75     52.75 o 
   4  13   2      177.62      174.04     23.14 o 
   5  13   2     1176.28     1142.46     24.69 o 
   6  13   2        9.08       22.05     11.42 o 
   7  13   2      898.75      891.49     25.02 o 
   8  13   2        0.58        6.19      7.94 o 
   9  13   2      992.43     1030.12     37.69 o 
  10  13   2       74.73       79.47     17.96 o 
  11  13   2     1319.83     1383.94     57.44 o 
  12  13   2       25.49       11.76     13.82 o 
 -12  14   2      738.24      797.57     58.11 o 
 -11  14   2       74.20       38.76     34.99 o 
 -10  14   2      683.15      723.43     47.26 o 
  -9  14   2       93.54       77.89     28.41 o 
  -8  14   2      650.45      745.79     43.04 o 
  -7  14   2      140.11      148.96     23.62 o 
  -6  14   2      867.02      985.25     43.84 o 
  -5  14   2        1.70       14.69     12.28 o 
  -4  14   2     3326.54     3472.59     91.60 o 
  -3  14   2       39.24       34.46     10.61 o 
  -2  14   2     2851.77     2783.36     46.64 o 
  -1  14   2      143.25      153.14     22.43 o 
   0  14   2     2914.14     2825.24     43.78 o 
   1  14   2        9.23        8.98     10.15 o 
   2  14   2     1330.00     1339.77     38.41 o 
   3  14   2       30.77       26.51      8.74 o 
   4  14   2     1595.74     1448.44     50.45 o 
   5  14   2       15.56        8.09      9.93 o 
   6  14   2     1364.71     1309.77     39.63 o 
   7  14   2        1.98        1.12     11.22 o 
   8  14   2      929.44      894.31     32.26 o 
   9  14   2       43.31       38.89     17.66 o 
  10  14   2      959.82      965.38     34.31 o 
  11  14   2        0.13        5.13     13.57 o 
 -11  15   2      712.40      730.03    124.90 o 
 -10  15   2      188.47      177.61     42.85 o 
  -9  15   2      945.81      998.51     49.77 o 
  -8  15   2       23.98       25.20     22.85 o 
  -7  15   2      713.51      672.05    125.33 o 
  -6  15   2       38.91       63.08     17.34 o 
  -5  15   2      539.97      553.18     44.89 o 
  -4  15   2      173.68      135.30     30.96 o 
  -3  15   2     2259.72     2179.37     92.46 o 
  -2  15   2       22.87       15.79     11.67 o 
  -1  15   2     2565.84     2498.62     81.93 o 
   0  15   2       46.79       35.08     13.92 o 
   1  15   2     2179.53     2097.01     71.58 o 
   2  15   2        0.67        2.92      8.70 o 
   3  15   2      903.54      871.44     72.45 o 
   4  15   2       26.23       18.15     10.83 o 
   5  15   2      990.87      916.99     51.38 o 
   6  15   2        9.07       13.67      6.03 o 
   7  15   2     1330.85     1177.06     50.36 o 
   8  15   2       17.81        6.11      7.16 o 
   9  15   2      778.36      634.86    128.50 o 
  10  15   2        0.41        6.71     16.65 o 
  -9  16   2        2.96       -0.11     13.53 o 
  -8  16   2      205.08      154.20     42.43 o 
  -7  16   2       31.98       19.29     17.64 o 
  -6  16   2     1340.22     1322.92     80.18 o 
  -5  16   2      247.04      198.60     43.90 o 
  -4  16   2      744.07      681.65     57.73 o 
  -3  16   2       30.83       20.74     13.27 o 
  -2  16   2     1949.77     1774.02    116.72 o 
  -1  16   2        0.79       -3.66     10.71 o 
   0  16   2     1661.40     1824.03     94.44 o 
   1  16   2        1.94        4.12     27.66 o 
   2  16   2      776.20      841.26     69.53 o 
   3  16   2       54.85       69.36     54.56 o 
   4  16   2      569.82      688.94    114.98 o 
   5  16   2       27.16       23.76     30.60 o 
   6  16   2      706.56      596.30    148.68 o 
   7  16   2        5.79      -35.65     24.60 o 
   8  16   2      828.82      723.12     79.01 o 
  -7  17   2      569.98      547.14    138.15 o 
  -6  17   2        9.56       -4.50     16.22 o 
  -5  17   2      452.41      302.20    246.90 o 
  -4  17   2       11.01        2.68     33.82 o 
  -3  17   2      767.96      651.20    240.76 o 
  -2  17   2        0.53      -32.45     41.76 o 
  -1  17   2      853.23      935.55    104.60 o 
   0  17   2       38.03       27.51     39.36 o 
   1  17   2      775.88      823.06     85.11 o 
   2  17   2       31.76       17.18     39.26 o 
   3  17   2     1084.96     1218.37    104.96 o 
   4  17   2       58.59       49.55     55.67 o 
   5  17   2      238.92      309.67     68.04 o 
   6  17   2        9.86       11.06     33.09 o 
  -3  18   2       47.54       -7.05     48.85 o 
  -2  18   2      280.48      209.88    192.84 o 
  -1  18   2       18.15        0.13     22.04 o 
   0  18   2      682.13      610.79    241.20 o 
   1  18   2        3.09        9.26     32.01 o 
   2  18   2      471.95      445.62    133.39 o 
 -18   1   3       16.02        6.59     26.08 o 
 -17   1   3       32.40       -0.68     21.90 o 
 -16   1   3        7.46      -15.27     30.39 o 
 -15   1   3      224.10      188.82     53.36 o 
 -14   1   3       31.36       47.21     25.20 o 
 -13   1   3       19.58       22.38     20.91 o 
 -12   1   3       21.20        2.23     13.75 o 
 -11   1   3      134.39      102.08     22.96 o 
 -10   1   3        3.56       -6.94     18.58 o 
  -9   1   3      395.20      426.37     29.16 o 
  -8   1   3      140.11      170.66     23.47 o 
  -7   1   3     2589.57     2634.21     52.61 o 
  -6   1   3       11.80       -1.09      7.70 o 
  -5   1   3     2351.18     2307.74     41.58 o 
  -4   1   3       31.31       50.05     12.51 o 
  -3   1   3     2787.77     3050.77     50.27 o 
  -2   1   3      521.83      551.86     21.78 o 
  -1   1   3        7.69       -6.22      8.62 o 
   0   1   3       11.62        0.09      8.29 o 
   1   1   3      371.09      424.49     20.79 o 
   2   1   3      314.92      329.83     21.01 o 
   3   1   3     7307.66     7534.72     67.84 o 
   4   1   3      295.90      265.73     28.35 o 
   5   1   3     3195.19     3327.15     81.00 o 
   6   1   3     1823.99     1762.29     72.35 o 
   7   1   3      275.94      374.20     30.03 o 
   8   1   3      202.58      231.07     26.21 o 
   9   1   3      239.72      214.89     10.99 o 
  10   1   3       41.81       20.19      8.04 o 
  11   1   3      308.50      277.67     20.55 o 
  12   1   3       19.33      -44.97     43.46 o 
  13   1   3      179.05      114.72     20.28 o 
  14   1   3        0.48      -12.75     13.97 o 
  15   1   3       43.17       17.69     24.95 o 
  16   1   3       97.51       36.60     14.39 o 
  17   1   3       78.49       96.97     61.43 o 
 -18   2   3       44.03       37.31     35.43 o 
 -17   2   3       32.76       13.32     28.33 o 
 -16   2   3      484.68      402.61    173.76 o 
 -15   2   3       93.19       50.98     30.05 o 
 -14   2   3      857.69      924.27     53.35 o 
 -13   2   3      325.83      288.15     34.48 o 
 -12   2   3      935.66      998.56     46.40 o 
 -11   2   3       63.07       45.07     28.55 o 
 -10   2   3      178.10      201.05     29.35 o 
  -9   2   3      111.08      136.50     21.60 o 
  -8   2   3     1130.93     1162.70     46.04 o 
  -7   2   3       39.15       53.23     14.87 o 
  -6   2   3      671.48      680.89     27.95 o 
  -5   2   3     1592.49     1609.25     34.43 o 
  -4   2   3      233.95      296.11     19.28 o 
  -3   2   3       27.62       34.83     11.50 o 
  -2   2   3     1124.85     1090.14     27.05 o 
  -1   2   3       44.93       48.14     12.52 o 
   0   2   3     1093.71     1033.95     27.05 o 
   1   2   3      235.82      248.30     12.75 o 
   2   2   3    15674.27    15660.59    186.91 o 
   3   2   3      686.06      712.18     19.61 o 
   4   2   3     3879.54     3989.60     54.92 o 
   5   2   3        8.27        4.26     13.80 o 
   6   2   3      520.11      476.85     31.00 o 
   7   2   3       47.60       49.49      3.73 o 
   8   2   3       22.84       22.56     10.74 o 
   9   2   3      307.00      306.46     11.05 o 
  10   2   3       26.26       28.54      9.93 o 
  11   2   3       93.01       39.23     17.95 o 
  12   2   3      614.70      566.01     18.26 o 
  13   2   3       38.91       27.78     11.77 o 
  14   2   3     2604.92     2398.59    107.57 o 
  15   2   3      487.73      418.29     29.35 o 
  16   2   3       30.21        5.20     14.04 o 
  17   2   3        1.50       48.66     54.65 o 
 -18   3   3       15.78       33.05     32.71 o 
 -17   3   3      231.64      194.72     59.34 o 
 -16   3   3      123.31      122.88     42.43 o 
 -15   3   3     2143.75     2121.53     84.01 o 
 -14   3   3      981.79      967.93     58.48 o 
 -13   3   3      961.23      998.52     50.40 o 
 -12   3   3      248.77      243.42     30.56 o 
 -11   3   3     1043.42     1064.36     43.65 o 
 -10   3   3        3.99       -8.59     13.42 o 
  -9   3   3      691.31      772.11     39.42 o 
  -8   3   3      360.07      340.59     24.32 o 
  -7   3   3      564.45      549.29     27.05 o 
  -6   3   3     2427.37     2508.77     52.31 o 
  -5   3   3     7601.44     7568.61     95.60 o 
  -4   3   3      154.40      165.21     14.51 o 
  -3   3   3     3066.59     2801.48     45.12 o 
  -2   3   3       38.20       30.06      9.94 o 
  -1   3   3      300.16      277.00     16.08 o 
   0   3   3       21.04       31.46      9.45 o 
   1   3   3     8464.07     8623.84     94.15 o 
   2   3   3       48.87       47.99      6.55 o 
   3   3   3     5200.86     5126.16     63.08 o 
   4   3   3     1278.92     1263.13     33.33 o 
   5   3   3     9174.25     9481.38    143.29 o 
   6   3   3        1.03        9.23      7.68 o 
   7   3   3       43.05       57.50      6.44 o 
   8   3   3       17.58        2.70      5.83 o 
   9   3   3     1538.11     1413.58     24.71 o 
  10   3   3      120.64      143.08     10.43 o 
  11   3   3     1180.09     1092.51     26.48 o 
  12   3   3      159.22      175.00     13.60 o 
  13   3   3     1010.43      951.69     28.23 o 
  14   3   3      129.98      103.98     13.94 o 
  15   3   3      535.00      468.32     23.28 o 
  16   3   3      204.29      135.59     34.99 o 
  17   3   3      335.07      280.58    106.40 o 
 -18   4   3      144.84      105.26     58.08 o 
 -17   4   3       70.26       53.98     35.71 o 
 -16   4   3      253.68      220.16     60.54 o 
 -15   4   3      155.01      184.80     38.74 o 
 -14   4   3     2532.35     2565.39     79.73 o 
 -13   4   3       49.22       35.55     21.87 o 
 -12   4   3     3800.88     3969.09     88.48 o 
 -11   4   3      326.71      355.90     36.79 o 
 -10   4   3     2502.15     2681.64     60.96 o 
  -9   4   3       20.62       24.61     18.43 o 
  -8   4   3      673.26      628.55     30.31 o 
  -7   4   3     1343.88     1361.39     34.69 o 
  -6   4   3     5091.17     5271.61     73.78 o 
  -5   4   3        9.78       15.29     11.08 o 
  -4   4   3     1683.68     1564.93     31.27 o 
  -3   4   3      577.21      584.59     28.05 o 
  -2   4   3     2851.10     2756.30     41.37 o 
  -1   4   3      195.78      239.44     14.78 o 
   0   4   3     7379.07     7198.02     84.99 o 
   1   4   3     4685.72     5050.14     51.32 o 
   2   4   3    18941.58    20149.62    211.35 o 
   3   4   3      221.95      283.06     12.42 o 
   4   4   3    11135.79    11179.21    127.90 o 
   5   4   3       37.27       37.29      7.36 o 
   6   4   3     1201.04      994.11     19.61 o 
   7   4   3      147.56      162.45     11.66 o 
   8   4   3      253.29      224.95     12.89 o 
   9   4   3      200.56      185.78     13.13 o 
  10   4   3     1926.54     1807.71     34.64 o 
  11   4   3        1.88        2.84     13.28 o 
  12   4   3     1797.80     1747.91     37.98 o 
  13   4   3        2.94       11.87     12.18 o 
  14   4   3      524.33      453.14     23.46 o 
  15   4   3       46.33       44.77     13.17 o 
  16   4   3      893.05      727.27    114.56 o 
 -18   5   3       78.45       64.87     37.14 o 
 -17   5   3      527.81      562.98    120.19 o 
 -16   5   3       18.92       50.12     34.66 o 
 -15   5   3      548.53      637.11     53.50 o 
 -14   5   3      193.62      260.54     36.25 o 
 -13   5   3     3543.56     3850.77    113.77 o 
 -12   5   3      261.16      325.70     39.34 o 
 -11   5   3     4442.80     4555.12     89.48 o 
 -10   5   3      725.93      808.18     38.03 o 
  -9   5   3     3127.89     3236.11     62.78 o 
  -8   5   3      178.98      209.56     22.17 o 
  -7   5   3     2530.34     2643.92     51.03 o 
  -6   5   3      347.51      382.86     22.20 o 
  -5   5   3      100.74      124.07     13.48 o 
  -4   5   3       14.13       14.48      8.83 o 
  -3   5   3     8204.20     8236.38     87.98 o 
  -2   5   3      226.53      288.48     15.03 o 
  -1   5   3    10852.22    10836.59    111.24 o 
   0   5   3      467.58      467.40     15.59 o 
   1   5   3    10481.61    10239.27     98.72 o 
   2   5   3     1070.37     1183.00     23.39 o 
   3   5   3     7384.79     7335.70     81.67 o 
   4   5   3      273.46      290.88     13.27 o 
   5   5   3     3803.36     3565.03     48.72 o 
   6   5   3        4.54        2.44      6.08 o 
   7   5   3     3903.93     3780.19     53.46 o 
   8   5   3       90.16       71.58     12.56 o 
   9   5   3     2219.74     2137.21     36.90 o 
  10   5   3       17.03        3.63      7.89 o 
  11   5   3     1150.85     1156.06     34.59 o 
  12   5   3      171.79      152.37     16.42 o 
  13   5   3     2480.19     2245.47     71.95 o 
  14   5   3       12.91       24.18     10.45 o 
  15   5   3     1126.42     1043.28     73.54 o 
  16   5   3       72.91       68.25     27.40 o 
 -17   6   3      254.47      285.01     63.99 o 
 -16   6   3     2257.40     2485.85    157.78 o 
 -15   6   3       19.30       10.47     22.17 o 
 -14   6   3     1003.33     1182.27     70.83 o 
 -13   6   3      184.44      246.39     42.07 o 
 -12   6   3     1766.61     1983.62     65.97 o 
 -11   6   3      321.30      373.96     30.54 o 
 -10   6   3     3932.22     4196.93     85.07 o 
  -9   6   3      903.63      894.12     33.51 o 
  -8   6   3     3236.73     3443.97     65.50 o 
  -7   6   3      388.53      424.09     21.90 o 
  -6   6   3     2471.04     2450.98     45.30 o 
  -5   6   3      179.43      213.25     19.35 o 
  -4   6   3     4358.67     4421.38     54.07 o 
  -3   6   3      676.45      760.93     20.11 o 
  -2   6   3     9153.73     8943.28     99.70 o 
  -1   6   3      575.01      622.88     18.48 o 
   0   6   3     9509.29     9689.40     92.78 o 
   1   6   3       29.60       21.47      8.82 o 
   2   6   3     7525.82     7362.01     75.68 o 
   3   6   3      375.95      407.34     16.49 o 
   4   6   3     2180.73     1984.30     29.06 o 
   5   6   3       13.87       14.62      8.90 o 
   6   6   3     5267.95     5045.36     64.21 o 
   7   6   3       50.91       54.38     12.09 o 
   8   6   3     4633.73     4354.64     63.92 o 
   9   6   3       42.64       34.48     12.57 o 
  10   6   3     2690.87     2727.22     51.77 o 
  11   6   3        9.92        0.95      8.19 o 
  12   6   3     2285.13     2249.84     46.89 o 
  13   6   3        3.91       -0.44     10.73 o 
  14   6   3     1199.16     1199.33     40.65 o 
  15   6   3        0.74       11.63     10.75 o 
  16   6   3     1479.58     1312.68    122.95 o 
 -17   7   3      758.04      967.49     83.48 o 
 -16   7   3      258.34      200.70     62.81 o 
 -15   7   3      561.22      638.31     68.40 o 
 -14   7   3       74.01       40.38     24.91 o 
 -13   7   3     3827.45     3998.34     99.55 o 
 -12   7   3      185.82      192.72     26.91 o 
 -11   7   3     1572.73     1667.90     60.19 o 
 -10   7   3      578.18      581.42     32.46 o 
  -9   7   3     4085.07     4240.45    185.32 o 
  -8   7   3      146.67      172.08     20.27 o 
  -7   7   3     2626.34     2842.34     53.95 o 
  -6   7   3      385.38      430.53     20.25 o 
  -5   7   3     5677.10     5780.32     72.16 o 
  -4   7   3      200.90      242.52     15.46 o 
  -3   7   3     5509.56     5395.21     63.43 o 
  -2   7   3      445.60      480.95     17.14 o 
  -1   7   3    10440.48    10238.38    104.36 o 
   0   7   3       93.91      104.85     10.14 o 
   1   7   3     6859.93     6748.59     70.70 o 
   2   7   3      151.18      140.09     13.34 o 
   3   7   3     6331.25     6363.67     64.86 o 
   4   7   3     1040.99     1124.68     23.71 o 
   5   7   3     3380.71     3318.56     47.82 o 
   6   7   3       80.55       96.37     12.72 o 
   7   7   3     4787.67     4597.90     62.95 o 
   8   7   3       71.03       82.43     13.66 o 
   9   7   3     2397.81     2420.14     51.46 o 
  10   7   3       41.97       45.59     13.15 o 
  11   7   3     2222.56     2288.17     51.44 o 
  12   7   3       16.15        8.78     11.28 o 
  13   7   3     1263.34     1284.06     42.41 o 
  14   7   3       28.25       15.34     12.06 o 
  15   7   3     1370.13     1229.99     56.07 o 
 -17   8   3        4.51      -19.76     23.63 o 
 -16   8   3      473.06      399.34    112.62 o 
 -15   8   3        4.80        4.70     16.25 o 
 -14   8   3      699.53      887.24     50.02 o 
 -13   8   3      118.63      156.52     26.23 o 
 -12   8   3     1298.76     1366.57     55.76 o 
 -11   8   3      559.49      534.43     32.01 o 
 -10   8   3     3382.93     3448.96     69.18 o 
  -9   8   3      430.00      456.43     29.98 o 
  -8   8   3     5003.76     5122.70     86.20 o 
  -7   8   3      502.33      529.29     22.08 o 
  -6   8   3     4401.86     4507.18     77.86 o 
  -5   8   3      566.17      583.00     20.71 o 
  -4   8   3     3342.96     3487.83     50.00 o 
  -3   8   3       39.20       44.44     14.26 o 
  -2   8   3     5967.30     5980.50     92.63 o 
  -1   8   3        6.72       17.16      6.78 o 
   0   8   3     4204.40     4130.65     54.94 o 
   1   8   3      180.34      194.54     14.77 o 
   2   8   3     5142.60     5044.13     62.62 o 
   3   8   3      123.45      132.35     11.79 o 
   4   8   3     4124.25     4044.89     62.08 o 
   5   8   3      502.14      487.16     19.31 o 
   6   8   3     4633.82     4599.49     62.08 o 
   7   8   3      298.79      313.94     17.40 o 
   8   8   3     2891.31     2902.42     50.15 o 
   9   8   3       42.62       47.60     14.34 o 
  10   8   3     2323.41     2267.31     52.04 o 
  11   8   3        6.49       15.69     13.57 o 
  12   8   3     1802.46     1795.79     46.15 o 
  13   8   3       47.93       35.83     17.33 o 
  14   8   3     1016.74     1061.87     43.58 o 
  15   8   3       39.76       16.71     16.74 o 
 -16   9   3       44.00       32.11     24.20 o 
 -15   9   3      644.28      775.25     50.29 o 
 -14   9   3      302.72      294.93     38.06 o 
 -13   9   3      411.54      496.60     34.23 o 
 -12   9   3      270.61      371.36     32.12 o 
 -11   9   3     1506.56     1621.68     50.40 o 
 -10   9   3       23.60       41.00     14.64 o 
  -9   9   3     2382.36     2501.80     53.30 o 
  -8   9   3      424.42      465.20     22.44 o 
  -7   9   3     3295.36     3384.43     53.16 o 
  -6   9   3       65.20       85.03     13.74 o 
  -5   9   3     5959.92     6364.77     91.52 o 
  -4   9   3      550.79      605.92     20.32 o 
  -3   9   3     2046.77     1953.06     38.66 o 
  -2   9   3       20.15       20.28     11.17 o 
  -1   9   3     2480.30     2481.35     52.98 o 
   0   9   3      107.43      100.57     15.88 o 
   1   9   3     3601.28     3566.07     42.33 o 
   2   9   3       21.50       34.26      8.40 o 
   3   9   3     3022.14     3058.36     41.21 o 
   4   9   3      289.24      375.69     23.52 o 
   5   9   3     3801.33     3883.52     58.85 o 
   6   9   3       77.53      104.89     16.83 o 
   7   9   3     2050.34     2232.48     38.22 o 
   8   9   3      223.97      205.73     20.02 o 
   9   9   3     2811.24     2814.68     61.66 o 
  10   9   3       70.81       36.22     14.62 o 
  11   9   3     1501.32     1420.50     63.06 o 
  12   9   3       35.35       22.07     16.03 o 
  13   9   3     1586.53     1668.54     50.35 o 
  14   9   3        2.64       29.51     15.45 o 
 -15  10   3       38.02       52.95     34.98 o 
 -14  10   3      554.38      558.48     85.77 o 
 -13  10   3       93.13      108.47     25.47 o 
 -12  10   3      547.06      645.35     34.46 o 
 -11  10   3      150.18      140.95     22.20 o 
 -10  10   3      906.40      979.58     46.45 o 
  -9  10   3      149.84      163.27     24.82 o 
  -8  10   3     2001.43     2126.86     42.14 o 
  -7  10   3       48.13       83.28     18.77 o 
  -6  10   3     3322.34     3589.34     56.60 o 
  -5  10   3        4.91        4.23      8.19 o 
  -4  10   3     3634.13     3632.34     56.32 o 
  -3  10   3      797.72      851.45     17.88 o 
  -2  10   3     3746.21     3699.01     59.84 o 
  -1  10   3       55.95       47.29     18.60 o 
   0  10   3     1494.06     1503.90     28.57 o 
   1  10   3      223.53      228.83     14.70 o 
   2  10   3     1646.77     1589.64     26.39 o 
   3  10   3        3.14        9.15      7.71 o 
   4  10   3     1768.10     1764.76     36.99 o 
   5  10   3      772.63      787.37     28.39 o 
   6  10   3      590.75      644.79     26.41 o 
   7  10   3       71.36       79.30     16.70 o 
   8  10   3     4225.12     4374.31     67.47 o 
   9  10   3        1.14        3.76     11.72 o 
  10  10   3     1248.99     1305.96     46.20 o 
  11  10   3       26.07        9.84     17.55 o 
  12  10   3     1408.40     1480.36     49.78 o 
  13  10   3        0.71        8.15     17.80 o 
  14  10   3      508.47      407.24     53.27 o 
 -15  11   3      343.13      285.41     82.49 o 
 -14  11   3      108.03       40.61     23.58 o 
 -13  11   3      254.63      280.24     57.35 o 
 -12  11   3       30.40       67.14     20.15 o 
 -11  11   3      870.75      862.66     44.20 o 
 -10  11   3       44.96       84.00     14.88 o 
  -9  11   3      813.87      881.02     36.36 o 
  -8  11   3        2.33      -10.55      7.03 o 
  -7  11   3      855.42      900.20     35.25 o 
  -6  11   3      289.65      268.10     14.39 o 
  -5  11   3     1665.16     1723.48     42.05 o 
  -4  11   3      653.42      626.44     16.09 o 
  -3  11   3     2905.28     2998.85     59.36 o 
  -2  11   3        1.57       -3.19     11.65 o 
  -1  11   3     4308.07     4190.06     85.97 o 
   0  11   3      256.29      248.82     12.22 o 
   1  11   3      200.72      183.63     13.86 o 
   2  11   3        8.41       -4.70      9.60 o 
   3  11   3       43.84       61.23     10.92 o 
   4  11   3      441.45      490.07     26.98 o 
   5  11   3     1994.79     2018.73     41.58 o 
   6  11   3      776.33      800.71     26.42 o 
   7  11   3     2914.57     3022.31     53.13 o 
   8  11   3       37.79       41.55     13.94 o 
   9  11   3     1244.45     1400.18     38.86 o 
  10  11   3        7.25       13.08     12.40 o 
  11  11   3      736.20      761.47     41.36 o 
  12  11   3       17.74       12.44     17.24 o 
  13  11   3       98.31       71.73     21.25 o 
 -14  12   3      117.02      102.00     32.29 o 
 -13  12   3       70.58       41.67     17.32 o 
 -12  12   3      116.43       78.19     21.32 o 
 -11  12   3       26.22        6.26     10.23 o 
 -10  12   3      508.38      477.46     40.16 o 
  -9  12   3       25.48       31.09     15.79 o 
  -8  12   3      669.35      603.10     32.90 o 
  -7  12   3       28.79       24.44     10.49 o 
  -6  12   3      359.26      316.66     10.44 o 
  -5  12   3      236.59      237.20     20.82 o 
  -4  12   3      974.56     1068.02     38.09 o 
  -3  12   3        1.34      -22.90     15.26 o 
  -2  12   3      317.36      309.80     23.19 o 
  -1  12   3      542.54      516.05     14.69 o 
   0  12   3     1460.18     1446.86     21.77 o 
   1  12   3       32.98       36.71      7.22 o 
   2  12   3      128.73      141.96     13.78 o 
   3  12   3        0.51       23.60     12.66 o 
   4  12   3      311.42      321.30     22.29 o 
   5  12   3       74.79       77.91     14.93 o 
   6  12   3      888.38      891.97     27.14 o 
   7  12   3       24.77       28.80     12.60 o 
   8  12   3      658.41      714.61     30.13 o 
   9  12   3      126.45       92.69     16.36 o 
  10  12   3      819.54      793.55     31.29 o 
  11  12   3        9.79        1.62     13.59 o 
  12  12   3       59.58       64.72     18.07 o 
 -13  13   3       68.68       59.00     24.65 o 
 -12  13   3        0.93        3.22     13.89 o 
 -11  13   3       77.95       54.70     26.11 o 
 -10  13   3        6.89       20.58     14.20 o 
  -9  13   3       30.61       39.25     15.41 o 
  -8  13   3      102.46       72.31     15.38 o 
  -7  13   3      277.28      197.62     43.60 o 
  -6  13   3       11.88       10.93     17.80 o 
  -5  13   3      363.21      336.84     28.93 o 
  -4  13   3        7.14       11.74     13.01 o 
  -3  13   3     1078.48     1018.96     36.72 o 
  -2  13   3       78.64       94.33     16.14 o 
  -1  13   3       22.63       27.87     11.77 o 
   0  13   3       12.15        7.27     14.12 o 
   1  13   3        6.36       -0.96      7.31 o 
   2  13   3      139.22      140.59     10.52 o 
   3  13   3      369.74      373.35     20.20 o 
   4  13   3       48.00       68.91     14.42 o 
   5  13   3       31.72       14.42     10.23 o 
   6  13   3       16.17       22.17     11.83 o 
   7  13   3      330.76      343.83     22.24 o 
   8  13   3        7.00       22.33     17.39 o 
   9  13   3      275.97      338.09     24.32 o 
  10  13   3       40.96       26.01     14.49 o 
  11  13   3      161.40      121.39     21.05 o 
 -11  14   3        0.01       16.38     23.79 o 
 -10  14   3       11.15       18.26     32.08 o 
  -9  14   3       53.17       37.31     23.98 o 
  -8  14   3        2.61       -0.73     18.20 o 
  -7  14   3        9.77        2.10     17.84 o 
  -6  14   3       97.12       71.82     24.09 o 
  -5  14   3        0.02        5.28     17.33 o 
  -4  14   3       23.78       40.29     17.52 o 
  -3  14   3        1.16      -17.22     12.68 o 
  -2  14   3       13.32       10.82     13.07 o 
  -1  14   3      117.11      116.51     15.11 o 
   0  14   3        1.04        9.74     11.20 o 
   1  14   3       42.23       51.83     11.59 o 
   2  14   3       78.07       75.76     18.48 o 
   3  14   3        1.82       -6.12     10.41 o 
   4  14   3       20.23       22.24     11.85 o 
   5  14   3      244.69      245.81     17.22 o 
   6  14   3      111.40       78.64     14.16 o 
   7  14   3       94.98       87.59     18.08 o 
   8  14   3       15.17       -7.38     11.31 o 
   9  14   3        0.00      -10.33     12.92 o 
  10  14   3       22.59       42.12     14.25 o 
 -10  15   3       21.08       19.62     21.36 o 
  -9  15   3       72.30       53.37     28.47 o 
  -8  15   3       16.85       13.23     21.02 o 
  -7  15   3      122.02       92.94     39.94 o 
  -6  15   3       31.17       27.59     17.55 o 
  -5  15   3       62.22       57.56     22.23 o 
  -4  15   3       78.08       72.25     20.26 o 
  -3  15   3       27.52       18.47     12.22 o 
  -2  15   3        1.43        1.24     10.07 o 
  -1  15   3      253.58      220.09     36.51 o 
   0  15   3       19.49       10.73     12.02 o 
   1  15   3        8.63        7.40     10.95 o 
   2  15   3        3.43       32.22     27.60 o 
   3  15   3        3.36       -6.45     12.47 o 
   4  15   3       42.18       28.69     12.73 o 
   5  15   3       60.98       43.84     10.68 o 
   6  15   3       51.87       32.26      9.97 o 
   7  15   3       13.78        9.20      9.83 o 
   8  15   3       11.25       12.07     10.41 o 
  -8  16   3        3.16       -3.42     15.56 o 
  -7  16   3       59.18       47.00     21.33 o 
  -6  16   3      133.36      108.27     41.22 o 
  -5  16   3       72.97       43.21     19.47 o 
  -4  16   3       49.22       10.42     14.06 o 
  -3  16   3        1.10       -6.20      9.99 o 
  -2  16   3      617.06      622.39    116.60 o 
  -1  16   3       80.53       30.23     16.88 o 
   0  16   3      114.45       97.17     42.97 o 
   1  16   3        0.17      -21.22     16.22 o 
   2  16   3        6.38        8.27     19.26 o 
   3  16   3       13.41        6.08     11.29 o 
   4  16   3        4.31       10.15     40.05 o 
   5  16   3       41.40       18.28     34.99 o 
   6  16   3      220.15      199.33    163.88 o 
   7  16   3       74.21       54.80     65.85 o 
  -5  17   3      162.69       89.23     30.78 o 
  -4  17   3        7.40        9.19     14.51 o 
  -3  17   3      463.61        4.79     44.43 o 
  -2  17   3       15.29        3.84     34.28 o 
  -1  17   3       98.82       12.70     35.87 o 
   0  17   3        5.70        2.81     29.32 o 
   1  17   3      170.11      123.66     53.03 o 
   2  17   3        2.05       27.33     35.92 o 
   3  17   3       89.16       86.19     51.50 o 
   4  17   3        8.12       73.41     71.65 o 
 -18   0   4     1159.63     1480.74    124.10 o 
 -17   0   4      175.76      108.54    138.36 o 
 -16   0   4     1791.43     1724.72    140.07 o 
 -15   0   4       26.22       30.33     42.47 o 
 -14   0   4     2207.22     2362.70    112.80 o 
 -13   0   4       65.95       89.20     48.51 o 
 -12   0   4     5646.71     5987.96    188.71 o 
 -11   0   4     4097.13     4011.03    124.97 o 
 -10   0   4      151.78      247.97     56.63 o 
  -9   0   4      163.65      199.00     36.48 o 
  -8   0   4     1562.02     1644.96     67.90 o 
  -7   0   4      685.25      758.23     46.97 o 
  -6   0   4     6270.23     6352.35    134.93 o 
  -5   0   4     1857.09     2132.12     78.40 o 
  -4   0   4    15352.45    14908.07    268.76 o 
  -3   0   4       33.54       33.05     23.23 o 
  -2   0   4     9631.88     9478.50    175.02 o 
  -1   0   4       21.34       31.41     19.56 o 
   0   0   4     8541.99     8428.46    176.72 o 
   1   0   4      825.65      803.81     44.71 o 
   2   0   4     2439.37     2488.51     72.96 o 
   3   0   4      404.44      438.74     38.44 o 
   4   0   4     8648.86     8610.33    249.69 o 
   5   0   4     1004.08     1027.49     81.08 o 
   6   0   4     3406.98     3235.20    208.93 o 
   7   0   4       91.34      142.43     52.34 o 
   8   0   4     3826.88     3686.93    141.85 o 
   9   0   4      111.51      113.22     48.07 o 
  10   0   4     2642.87     2590.68    112.56 o 
  11   0   4       51.03       87.95     43.16 o 
  12   0   4     3476.96     3373.87    139.09 o 
  13   0   4      311.78      261.15     62.69 o 
  14   0   4     2353.05     2467.16    136.43 o 
  15   0   4        5.13       46.20     49.31 o 
  16   0   4     1474.82     1506.24    126.01 o 
 -18   1   4      103.91       52.06     37.88 o 
 -17   1   4     1279.24     1349.43     85.16 o 
 -16   1   4      136.11       71.75     41.49 o 
 -15   1   4     1693.57     1819.28     87.11 o 
 -14   1   4      419.97      422.01     44.25 o 
 -13   1   4     1582.46     1777.92     77.86 o 
 -12   1   4       76.19      106.09     29.21 o 
 -11   1   4     1565.86     1720.19     58.48 o 
 -10   1   4      330.45      322.03     37.00 o 
  -9   1   4     1942.51     2088.05     56.55 o 
  -8   1   4      255.16      342.51     29.62 o 
  -7   1   4     2891.37     2837.49     63.35 o 
  -6   1   4      557.70      716.20     30.96 o 
  -5   1   4     7576.15     7716.99    113.28 o 
  -4   1   4      778.68      760.78     32.87 o 
  -3   1   4    24749.65    25342.48    319.84 o 
  -2   1   4     3767.03     3808.17     67.75 o 
  -1   1   4     7049.86     6622.34     98.05 o 
   0   1   4      284.48      286.93     24.53 o 
   1   1   4     5366.02     5221.65     83.97 o 
   2   1   4       91.35      143.39     19.69 o 
   3   1   4     5088.40     5016.32     59.47 o 
   4   1   4      154.96      186.94     33.67 o 
   5   1   4     6056.17     5851.23    155.96 o 
   6   1   4       22.92       31.55     25.63 o 
   7   1   4     3707.59     3668.95    112.08 o 
   8   1   4      220.21      232.20     31.26 o 
   9   1   4     2008.82     2037.77     67.32 o 
  10   1   4      359.06      390.37     44.33 o 
  11   1   4     3415.32     3423.97    103.01 o 
  12   1   4      218.98      237.80     43.31 o 
  13   1   4     3112.76     3173.84    111.02 o 
  14   1   4      297.56      342.34     49.69 o 
  15   1   4     1532.31     1596.60     92.26 o 
  16   1   4       64.28       89.28     41.81 o 
 -18   2   4      564.25      415.75    186.20 o 
 -17   2   4      148.05       95.43     52.81 o 
 -16   2   4     1174.75     1274.95     72.80 o 
 -15   2   4      212.07      115.48     65.58 o 
 -14   2   4      907.61     1103.69     65.81 o 
 -13   2   4        8.71       42.47     28.66 o 
 -12   2   4      909.19     1001.57     48.99 o 
 -11   2   4      378.20      442.38     35.62 o 
 -10   2   4     2881.44     3063.73     82.24 o 
  -9   2   4      269.53      347.39     29.64 o 
  -8   2   4     1477.17     1597.00     49.92 o 
  -7   2   4     1127.31     1257.79     40.31 o 
  -6   2   4     7863.70     7968.86    119.26 o 
  -5   2   4       53.41       84.56     17.92 o 
  -4   2   4    11261.04    10807.10    146.44 o 
  -3   2   4     1123.19     1193.84     35.13 o 
  -2   2   4    13299.37    13091.24    178.49 o 
  -1   2   4      616.02      685.21     28.39 o 
   0   2   4     4186.00     4144.54     66.88 o 
   1   2   4      671.78      658.56     29.12 o 
   2   2   4     4018.25     3950.69     65.91 o 
   3   2   4      923.50      945.70     14.82 o 
   4   2   4     2692.80     2487.12     58.93 o 
   5   2   4      202.65      204.21     35.78 o 
   6   2   4     5484.22     5477.90    134.59 o 
   7   2   4       59.44       21.18     42.26 o 
   8   2   4     5372.79     5311.05    120.64 o 
   9   2   4       34.13       55.69     24.07 o 
  10   2   4     1234.48     1277.77     64.02 o 
  11   2   4      583.24      588.19     47.75 o 
  12   2   4     2395.98     2394.08     84.74 o 
  13   2   4      155.13      210.95     44.65 o 
  14   2   4     1572.23     1638.06     89.45 o 
  15   2   4      175.56      202.68     51.76 o 
  16   2   4      859.33      910.59     83.22 o 
 -18   3   4      106.59       42.68     39.53 o 
 -17   3   4      731.05      856.77     67.94 o 
 -16   3   4       10.56       -3.21     22.99 o 
 -15   3   4      422.62      463.47    111.71 o 
 -14   3   4       28.63        4.54     15.90 o 
 -13   3   4     2351.20     2448.57     76.47 o 
 -12   3   4     1340.80     1361.57     55.19 o 
 -11   3   4     2005.20     2092.09     67.74 o 
 -10   3   4      940.41     1002.40     47.05 o 
  -9   3   4     2097.06     2180.78     56.86 o 
  -8   3   4      781.93      882.45     37.21 o 
  -7   3   4     4297.20     4674.01     78.90 o 
  -6   3   4     1000.43      933.72     33.84 o 
  -5   3   4       69.05       94.51     16.74 o 
  -4   3   4     2215.67     2310.56     46.43 o 
  -3   3   4     2688.10     2390.74     51.18 o 
  -2   3   4      124.67      134.04     18.90 o 
  -1   3   4    16466.89    17016.12    210.62 o 
   0   3   4     1106.66     1119.36     34.02 o 
   1   3   4     9341.28     9479.22    109.41 o 
   2   3   4        5.14       35.18     11.75 o 
   3   3   4      784.03      708.91     28.25 o 
   4   3   4       85.05       78.62      7.22 o 
   5   3   4      842.72      752.38     23.87 o 
   6   3   4      368.42      438.47     45.46 o 
   7   3   4     1461.51     1501.83     67.32 o 
   8   3   4      210.21      248.24     40.92 o 
   9   3   4     7276.02     7254.65    135.16 o 
  10   3   4       57.24       63.18     32.12 o 
  11   3   4     1496.51     1473.42     71.58 o 
  12   3   4       72.49       77.06     30.91 o 
  13   3   4      894.83      824.67     58.71 o 
  14   3   4        8.89       11.24     26.28 o 
  15   3   4      673.50      694.95     63.98 o 
  16   3   4       75.40       90.82     41.52 o 
 -17   4   4        8.18       13.13     27.02 o 
 -16   4   4      120.48      110.81     58.83 o 
 -15   4   4      345.85      383.09     79.76 o 
 -14   4   4     1289.52     1349.72     81.89 o 
 -13   4   4      699.57      694.32     47.01 o 
 -12   4   4      423.66      372.09     38.64 o 
 -11   4   4        4.12       12.55     18.46 o 
 -10   4   4     4959.43     5160.01    104.85 o 
  -9   4   4       30.56       30.95     17.21 o 
  -8   4   4      561.37      630.86     32.47 o 
  -7   4   4      273.80      249.27     26.10 o 
  -6   4   4      117.30      143.58     18.94 o 
  -5   4   4     1359.54     1451.27     37.52 o 
  -4   4   4     2934.26     2932.76     70.24 o 
  -3   4   4        4.34       -6.21      9.73 o 
  -2   4   4     2438.15     2302.36     57.99 o 
  -1   4   4     1232.63     1312.53     29.94 o 
   0   4   4     7430.79     7537.95     88.13 o 
   1   4   4       44.31       57.82     12.65 o 
   2   4   4     3120.12     3107.11     40.95 o 
   3   4   4        2.75       28.23      8.98 o 
   4   4   4      572.10      536.65     27.02 o 
   5   4   4      109.38      122.57     18.87 o 
   6   4   4     2533.08     2505.43    159.81 o 
   7   4   4      158.12      185.06     35.57 o 
   8   4   4      739.08      685.46     48.05 o 
   9   4   4      205.19      169.79     30.02 o 
  10   4   4     3053.98     3011.07     91.26 o 
  11   4   4       54.41       33.47      8.92 o 
  12   4   4     1176.30     1215.51     67.70 o 
  13   4   4       51.96       40.02     28.59 o 
  14   4   4      210.23      257.69     54.17 o 
  15   4   4       18.36       12.31     27.41 o 
 -17   5   4       78.82       98.70     55.29 o 
 -16   5   4        4.68        3.22     19.02 o 
 -15   5   4        8.60        4.11     22.92 o 
 -14   5   4      492.04      519.08     45.71 o 
 -13   5   4       98.60      140.86     30.34 o 
 -12   5   4        8.38       14.95     30.22 o 
 -11   5   4      924.78      957.05     47.74 o 
 -10   5   4       17.77       22.11     17.25 o 
  -9   5   4     2267.57     2281.94     57.69 o 
  -8   5   4        4.68       11.00     12.72 o 
  -7   5   4     1628.54     1543.39     48.48 o 
  -6   5   4       19.49       29.42     14.63 o 
  -5   5   4     1625.79     1674.55     40.31 o 
  -4   5   4       43.84       58.13     14.07 o 
  -3   5   4       56.59       54.76     15.50 o 
  -2   5   4       30.80       16.50     11.05 o 
  -1   5   4     1286.54     1306.18     34.37 o 
   0   5   4       19.98       26.60     10.50 o 
   1   5   4      602.04      520.62     20.43 o 
   2   5   4     1901.08     1985.52     34.67 o 
   3   5   4     3676.10     3796.12     56.33 o 
   4   5   4        8.28        4.56      5.88 o 
   5   5   4      839.54      834.78     29.24 o 
   6   5   4       26.34       52.17     16.26 o 
   7   5   4     1363.47     1138.39    106.07 o 
   8   5   4      138.62      138.65     13.21 o 
   9   5   4     1144.02     1057.35     26.91 o 
  10   5   4       36.34       40.31     15.87 o 
  11   5   4      690.65      687.46     36.07 o 
  12   5   4      129.51      121.11     16.13 o 
  13   5   4       23.12       28.70     19.52 o 
  14   5   4        1.46       12.19     24.93 o 
  15   5   4      205.67      172.38     44.63 o 
 -17   6   4      134.99       69.04     42.17 o 
 -16   6   4      262.24      270.68     74.31 o 
 -15   6   4       25.11        6.31     20.66 o 
 -14   6   4      132.74      161.52     33.23 o 
 -13   6   4      143.55      141.77     39.25 o 
 -12   6   4       22.42       59.50     23.12 o 
 -11   6   4       59.64       31.90     19.13 o 
 -10   6   4       50.68       45.87     19.15 o 
  -9   6   4      118.73      167.34     36.90 o 
  -8   6   4     1203.99     1204.09     44.19 o 
  -7   6   4      233.18      251.74     22.39 o 
  -6   6   4     1814.69     1719.53     50.78 o 
  -5   6   4       89.86      114.58     18.65 o 
  -4   6   4       24.67       19.76     10.50 o 
  -3   6   4      122.41      122.43     19.85 o 
  -2   6   4      754.44      717.92     23.97 o 
  -1   6   4        9.32       25.41     16.36 o 
   0   6   4       23.07       16.01      9.26 o 
   1   6   4      489.64      497.30     20.74 o 
   2   6   4     1547.76     1465.99     33.71 o 
   3   6   4       49.32       40.85     11.96 o 
   4   6   4     1669.06     1669.64     35.08 o 
   5   6   4       25.27       21.62      9.89 o 
   6   6   4      348.19      357.01     17.58 o 
   7   6   4        0.33        4.47     11.40 o 
   8   6   4      280.26      224.45     19.29 o 
   9   6   4        0.30       14.74     13.48 o 
  10   6   4       39.44       56.37     18.04 o 
  11   6   4        0.20      -14.63     17.72 o 
  12   6   4       51.26       40.77     11.61 o 
  13   6   4        1.52       -0.90      5.47 o 
  14   6   4       56.56      102.72     36.22 o 
  15   6   4        0.55       13.31     29.12 o 
 -16   7   4       57.15       75.50     39.88 o 
 -15   7   4      226.79      202.46     41.13 o 
 -14   7   4       17.47       34.31     31.23 o 
 -13   7   4       26.07       16.03     19.98 o 
 -12   7   4        1.07        4.46     15.39 o 
 -11   7   4       30.80      -10.44     18.42 o 
 -10   7   4        4.51        5.08     12.64 o 
  -9   7   4        8.94        8.34     12.97 o 
  -8   7   4       37.71       31.04     19.63 o 
  -7   7   4     1322.11     1256.64     35.43 o 
  -6   7   4       57.09       69.08     16.17 o 
  -5   7   4       25.65       31.66     12.46 o 
  -4   7   4       59.83       92.99     17.82 o 
  -3   7   4      973.41      918.53     27.54 o 
  -2   7   4      114.86      100.00     13.69 o 
  -1   7   4     1221.66     1247.98     30.92 o 
   0   7   4        0.57       -4.80      9.13 o 
   1   7   4        4.98        9.65      9.41 o 
   2   7   4       35.13       48.83     13.48 o 
   3   7   4     1327.95     1334.91     33.51 o 
   4   7   4       39.18       51.41     13.44 o 
   5   7   4      644.01      683.80     20.82 o 
   6   7   4        2.91        7.58     11.59 o 
   7   7   4       87.37       71.29     14.07 o 
   8   7   4       41.73       33.66     17.44 o 
   9   7   4      219.26      223.04     20.81 o 
  10   7   4       75.88      108.88     22.44 o 
  11   7   4        2.93      -17.48     11.66 o 
  12   7   4        1.27        2.36     11.93 o 
  13   7   4        0.18       -7.11      8.46 o 
  14   7   4       58.97       44.56     29.63 o 
 -16   8   4       13.43       30.06     30.15 o 
 -15   8   4       32.24       36.41     26.33 o 
 -14   8   4       19.47       12.95     18.90 o 
 -13   8   4      295.20      210.33     34.22 o 
 -12   8   4        8.39        0.49     13.89 o 
 -11   8   4       60.58       70.71     21.01 o 
 -10   8   4       85.76       71.36     19.04 o 
  -9   8   4        1.10       -1.79     13.47 o 
  -8   8   4        1.68      -12.45     16.60 o 
  -7   8   4        9.74       15.06     15.53 o 
  -6   8   4      101.91       98.75     15.25 o 
  -5   8   4        2.98       12.90     10.47 o 
  -4   8   4      414.00      417.79     23.15 o 
  -3   8   4      606.29      645.47     28.55 o 
  -2   8   4      779.54      765.51     22.52 o 
  -1   8   4       26.62       40.07     11.19 o 
   0   8   4     1109.34     1061.73     31.39 o 
   1   8   4       29.30        0.22      8.49 o 
   2   8   4      100.75      128.06     16.29 o 
   3   8   4       25.92       11.59     10.50 o 
   4   8   4       76.42       92.07     13.24 o 
   5   8   4        5.89      -13.55      9.27 o 
   6   8   4       34.77       16.94     12.06 o 
   7   8   4        2.52       -0.09      7.52 o 
   8   8   4      262.80      305.69     23.56 o 
   9   8   4        1.80       14.03     18.35 o 
  10   8   4      249.12      247.78     27.50 o 
  11   8   4       10.70       27.43     14.85 o 
  12   8   4       95.83       62.21     13.64 o 
  13   8   4       19.74       11.23     10.81 o 
  14   8   4        0.98       19.56     28.90 o 
 -15   9   4      144.48      109.11     40.56 o 
 -14   9   4      148.31       95.18     38.65 o 
 -13   9   4      116.79       77.80     28.24 o 
 -12   9   4       72.77       62.49     23.34 o 
 -11   9   4      250.85      228.68     27.38 o 
 -10   9   4       11.72       10.81     14.74 o 
  -9   9   4       30.11       42.28     17.74 o 
  -8   9   4       19.00        5.04     10.61 o 
  -7   9   4      275.65      339.54     22.10 o 
  -6   9   4       74.64       71.48     14.91 o 
  -5   9   4      422.82      461.53     22.91 o 
  -4   9   4       25.70       41.65     12.18 o 
  -3   9   4     1049.52     1021.90     24.85 o 
  -2   9   4       23.97       24.06     10.79 o 
  -1   9   4     1349.08     1423.39     30.88 o 
   0   9   4      125.40      137.32     17.81 o 
   1   9   4      282.35      349.89     21.71 o 
   2   9   4       41.45       67.15     18.29 o 
   3   9   4       80.29       83.12     12.33 o 
   4   9   4        7.58        6.64     12.95 o 
   5   9   4      328.80      309.66     22.44 o 
   6   9   4      209.91      213.31     20.38 o 
   7   9   4      295.50      318.31     26.68 o 
   8   9   4        1.71       25.74     14.81 o 
   9   9   4      229.59      251.61     23.50 o 
  10   9   4        4.86       -5.02     14.79 o 
  11   9   4      294.69      257.40     25.37 o 
  12   9   4       33.76       26.60     13.39 o 
  13   9   4      166.75      124.93     25.73 o 
 -15  10   4      178.97       98.41     39.32 o 
 -14  10   4      449.75        4.44     27.77 o 
 -13  10   4       56.87       35.27     19.93 o 
 -12  10   4       16.84       -7.83     14.10 o 
 -11  10   4        7.46       -6.97     17.75 o 
 -10  10   4      614.06      652.09     31.61 o 
  -9  10   4       49.52       59.27     15.21 o 
  -8  10   4      605.94      601.84     32.60 o 
  -7  10   4       22.63       20.28     12.05 o 
  -6  10   4     1053.97     1115.13     28.78 o 
  -5  10   4        8.01        0.71      8.71 o 
  -4  10   4      309.94      372.06     23.49 o 
  -3  10   4      874.05      918.42     25.26 o 
  -2  10   4     1762.65     1826.99     32.67 o 
  -1  10   4      301.08      355.31     20.60 o 
   0  10   4     1539.58     1653.36     40.52 o 
   1  10   4        2.41       -1.09     11.99 o 
   2  10   4     1213.97     1217.33     29.15 o 
   3  10   4        1.55       12.49      8.96 o 
   4  10   4      390.14      401.03     21.69 o 
   5  10   4       20.28       21.58     12.20 o 
   6  10   4      229.24      270.02     21.57 o 
   7  10   4      247.14      237.96     26.33 o 
   8  10   4      949.31      923.30     35.09 o 
   9  10   4        8.46       43.60     18.11 o 
  10  10   4      586.27      676.45     38.16 o 
  11  10   4        2.46      -18.11     15.32 o 
  12  10   4      426.66      409.84     32.83 o 
 -14  11   4       61.35       26.46     22.39 o 
 -13  11   4      335.50      121.47     76.68 o 
 -12  11   4       92.14       88.90     35.81 o 
 -11  11   4       53.26       59.79     19.65 o 
 -10  11   4      103.44       99.05     17.96 o 
  -9  11   4      807.40      882.08     61.95 o 
  -8  11   4       79.80      100.31     14.59 o 
  -7  11   4     1712.63     1780.64     49.79 o 
  -6  11   4      177.14      212.78     18.06 o 
  -5  11   4     3119.31     3125.62     53.68 o 
  -4  11   4       64.73      105.85     17.02 o 
  -3  11   4      767.81      816.09     25.02 o 
  -2  11   4       66.17       94.56     19.99 o 
  -1  11   4       35.62       24.91     16.67 o 
   0  11   4      988.43     1103.92     30.41 o 
   1  11   4     2197.36     2249.11     37.89 o 
   2  11   4       43.15       31.01     10.28 o 
   3  11   4      918.47      981.08     26.32 o 
   4  11   4      886.11      853.85     30.07 o 
   5  11   4     2140.85     2212.62     46.65 o 
   6  11   4      229.57      184.86     19.88 o 
   7  11   4     1251.46     1314.57     37.91 o 
   8  11   4       28.06       45.29     16.48 o 
   9  11   4      445.25      471.52     29.61 o 
  10  11   4        7.58       -8.90     16.54 o 
  11  11   4      772.88      788.77     41.88 o 
  12  11   4       13.60        1.29     14.18 o 
 -13  12   4      131.69       93.21     36.69 o 
 -12  12   4      834.09      848.80    118.13 o 
 -11  12   4       56.48       47.65     18.46 o 
 -10  12   4      278.03      311.44     41.49 o 
  -9  12   4      120.29      117.09     21.71 o 
  -8  12   4      858.52      909.30     39.00 o 
  -7  12   4      386.18      360.22     37.83 o 
  -6  12   4     2620.34     2647.39     71.35 o 
  -5  12   4      121.58      140.53     16.38 o 
  -4  12   4      545.66      566.04     27.17 o 
  -3  12   4      133.91      120.82     12.55 o 
  -2  12   4     2333.88     2353.87     55.81 o 
  -1  12   4       80.00      109.42     13.63 o 
   0  12   4      255.06      269.87     17.97 o 
   1  12   4      648.95      684.18     27.06 o 
   2  12   4     1892.78     1905.32     41.21 o 
   3  12   4      765.54      762.15     26.80 o 
   4  12   4     3464.95     3570.07     67.21 o 
   5  12   4       85.03       81.87     17.60 o 
   6  12   4      990.21     1035.34     36.78 o 
   7  12   4       98.05       75.69     16.54 o 
   8  12   4      485.13      494.31     28.05 o 
   9  12   4        1.22       -6.67     12.45 o 
  10  12   4      662.69      672.43     36.95 o 
  11  12   4       85.48      122.68     29.02 o 
 -12  13   4       54.23       48.40     25.00 o 
 -11  13   4      852.40      923.05     49.44 o 
 -10  13   4      127.54      115.95     30.49 o 
  -9  13   4     1214.13     1215.44     70.82 o 
  -8  13   4      173.38      129.66     32.90 o 
  -7  13   4     1205.19     1126.20     72.45 o 
  -6  13   4       89.62       71.61     15.87 o 
  -5  13   4     1174.20     1066.76     56.69 o 
  -4  13   4       30.31       12.28      6.36 o 
  -3  13   4      963.86      990.36     63.22 o 
  -2  13   4      185.36      179.88     13.19 o 
  -1  13   4     1042.10     1014.56     48.40 o 
   0  13   4      367.87      388.59     18.14 o 
   1  13   4     1946.69     2081.98     54.40 o 
   2  13   4      423.04      423.20     22.02 o 
   3  13   4     2812.71     2840.32     57.40 o 
   4  13   4       19.78       19.87     12.46 o 
   5  13   4      722.49      728.84     35.88 o 
   6  13   4       22.29       19.51     13.44 o 
   7  13   4     1390.45     1416.51     42.94 o 
   8  13   4       49.52       45.11     15.53 o 
   9  13   4      709.08      750.02     42.78 o 
  10  13   4      116.21      124.08     21.66 o 
 -10  14   4      727.48      847.39     59.14 o 
  -9  14   4      114.34       38.45     35.41 o 
  -8  14   4     1374.81     1543.50     65.55 o 
  -7  14   4       43.18       48.83     25.47 o 
  -6  14   4     1112.95     1245.95     59.37 o 
  -5  14   4       59.80        8.58     19.42 o 
  -4  14   4     1000.57     1086.18     50.80 o 
  -3  14   4      171.84      159.33     35.12 o 
  -2  14   4      607.70      633.67    118.45 o 
  -1  14   4      142.02       95.72     18.55 o 
   0  14   4     1617.03     1500.95     61.42 o 
   1  14   4      135.63      117.74     21.20 o 
   2  14   4     1528.13     1527.24     67.09 o 
   3  14   4      139.75      129.71     20.55 o 
   4  14   4      996.01     1018.71     38.69 o 
   5  14   4       46.49       43.18     14.88 o 
   6  14   4     1171.41     1086.45     61.55 o 
   7  14   4        2.15       16.85     15.90 o 
   8  14   4     1561.56     1517.95     44.66 o 
  -9  15   4      741.42      827.89    180.51 o 
  -8  15   4       63.05       52.74     32.94 o 
  -7  15   4     1010.94     1027.01    177.61 o 
  -6  15   4      106.99      104.30     40.56 o 
  -5  15   4      499.28      464.56    164.90 o 
  -4  15   4       30.76       30.87     20.06 o 
  -3  15   4      838.95      872.60     38.88 o 
  -2  15   4       99.61       83.09     26.26 o 
  -1  15   4     1103.66     1105.10     44.58 o 
   0  15   4      228.21      231.34     46.01 o 
   1  15   4     1275.07     1343.77     45.36 o 
   2  15   4       24.85       27.16     22.02 o 
   3  15   4      848.33      790.09     59.28 o 
   4  15   4       42.17       51.45     21.38 o 
   5  15   4     1526.01     1466.86     74.54 o 
   6  15   4       94.13       52.59     15.22 o 
   7  15   4      791.42      701.35     64.91 o 
  -6  16   4      463.90       -3.68     46.45 o 
  -5  16   4        4.71       -3.07     16.70 o 
  -4  16   4      704.42        3.44     35.95 o 
  -3  16   4      195.85      127.63     46.26 o 
  -2  16   4      585.97      592.40    117.03 o 
  -1  16   4       11.27       -0.70     13.18 o 
   0  16   4      924.98      881.57     53.81 o 
   1  16   4       38.70       25.44     28.16 o 
   2  16   4      641.97      200.94    147.57 o 
   3  16   4       36.10       26.48     17.22 o 
   4  16   4      946.07      947.07     51.33 o 
 -17   1   5       28.60       36.29     52.51 o 
 -16   1   5       70.22        6.20     25.81 o 
 -15   1   5       65.61       25.02     27.69 o 
 -14   1   5      137.24       65.83     30.05 o 
 -13   1   5       96.14      114.42     31.89 o 
 -12   1   5      326.13      295.73     45.92 o 
 -11   1   5     1040.10     1007.68     55.88 o 
 -10   1   5      715.53      669.96     42.98 o 
  -9   1   5      401.69      381.14     34.70 o 
  -8   1   5        3.93       13.26     21.81 o 
  -7   1   5      866.62      843.27     40.97 o 
  -6   1   5       82.94      101.82     22.36 o 
  -5   1   5     1221.37     1237.72     43.71 o 
  -4   1   5       29.01       66.54     19.84 o 
  -3   1   5      166.69      199.34     27.23 o 
  -2   1   5        5.54      -15.35     16.50 o 
  -1   1   5      528.85      631.71     34.40 o 
   0   1   5        1.41       -8.38     15.38 o 
   1   1   5       59.46       53.47     22.08 o 
   2   1   5       78.44       93.50     22.68 o 
   3   1   5      296.38      237.05     14.22 o 
   4   1   5       27.48       53.28     28.60 o 
   5   1   5       56.22       78.45     43.92 o 
   6   1   5      932.71      957.21     69.88 o 
   7   1   5     1557.27     1614.74     87.71 o 
   8   1   5        5.70      -31.23     33.67 o 
   9   1   5      286.20      357.10     45.94 o 
  10   1   5        5.50       -3.17     25.45 o 
  11   1   5       13.28        9.89     24.53 o 
  12   1   5        2.08       18.69     27.19 o 
  13   1   5        2.81       44.55     41.03 o 
  14   1   5        6.74       22.98     34.88 o 
 -17   2   5       77.38       34.67     48.23 o 
 -16   2   5      289.02        1.69     24.18 o 
 -15   2   5       52.86       16.41     26.10 o 
 -14   2   5      133.50      100.30     54.93 o 
 -13   2   5       39.45       45.37     26.99 o 
 -12   2   5      284.50      343.83     48.18 o 
 -11   2   5        1.85      -14.11     21.15 o 
 -10   2   5      143.05      141.13     31.45 o 
  -9   2   5      464.30      485.71     37.74 o 
  -8   2   5      696.68      695.36     39.30 o 
  -7   2   5      481.13      578.82     39.22 o 
  -6   2   5     4253.02     4351.75     84.09 o 
  -5   2   5      152.28      137.66     23.19 o 
  -4   2   5     1257.23     1267.28     46.91 o 
  -3   2   5      579.45      623.48     40.46 o 
  -2   2   5      188.48      274.74     29.87 o 
  -1   2   5       19.41       46.26     19.96 o 
   0   2   5     1186.95     1312.78     51.13 o 
   1   2   5        5.26       21.11     18.66 o 
   2   2   5      515.69      534.05     37.07 o 
   3   2   5       41.65       44.50      9.78 o 
   4   2   5      508.10      540.62     27.48 o 
   5   2   5        8.97        2.38     20.77 o 
   6   2   5      433.00      486.76     68.87 o 
   7   2   5      748.47      750.42     67.90 o 
   8   2   5      829.56      845.07     86.23 o 
   9   2   5      205.69      212.75     36.90 o 
  10   2   5     1618.89     1600.11     71.97 o 
  11   2   5        1.79      -15.41     27.41 o 
  12   2   5      112.55      116.96     38.33 o 
  13   2   5        8.76      -12.71     31.71 o 
  14   2   5      139.27      150.72     45.66 o 
 -17   3   5      229.26       67.91     49.45 o 
 -16   3   5       41.52       -4.98     25.88 o 
 -15   3   5      181.34       79.07     55.83 o 
 -14   3   5      231.80      150.99     81.55 o 
 -13   3   5      108.18      122.14     41.22 o 
 -12   3   5      475.32      506.59     46.93 o 
 -11   3   5      131.88      145.22     32.59 o 
 -10   3   5       10.86       -8.81     18.64 o 
  -9   3   5     5315.07     5346.80    105.34 o 
  -8   3   5      545.34      593.72     37.88 o 
  -7   3   5     3786.76     3518.88     75.60 o 
  -6   3   5       94.66       92.52     21.66 o 
  -5   3   5     2047.80     2047.01     58.85 o 
  -4   3   5      717.01      772.47     44.05 o 
  -3   3   5      826.73      954.05     46.05 o 
  -2   3   5        8.42      -10.76     14.10 o 
  -1   3   5      195.41      201.07     24.89 o 
   0   3   5      718.03      725.16     36.47 o 
   1   3   5     2125.60     2115.25     47.38 o 
   2   3   5       53.63      128.83     25.18 o 
   3   3   5     1502.46     1564.23     33.35 o 
   4   3   5      149.96      134.01      9.26 o 
   5   3   5     2013.19     1890.06     62.74 o 
   6   3   5        3.07       32.58     35.61 o 
   7   3   5     1816.15     1883.07     93.26 o 
   8   3   5      264.71      279.37     42.76 o 
   9   3   5     1189.18     1177.32     75.29 o 
  10   3   5      489.23      462.07     47.17 o 
  11   3   5     1054.56     1027.83     64.65 o 
  12   3   5        1.16       13.80     28.23 o 
  13   3   5      260.81      315.66     50.62 o 
  14   3   5        1.02        6.83     25.74 o 
 -17   4   5       39.03      -10.07     32.61 o 
 -16   4   5      160.10       80.91     52.02 o 
 -15   4   5      242.53      165.78     51.28 o 
 -14   4   5      393.85      391.48     93.07 o 
 -13   4   5      350.98      331.42     41.70 o 
 -12   4   5       37.50       60.13     27.29 o 
 -11   4   5      433.43      501.84     45.52 o 
 -10   4   5     1079.97     1279.37     52.71 o 
  -9   4   5      123.61      119.70     28.55 o 
  -8   4   5     4559.73     4677.45     97.61 o 
  -7   4   5      411.86      403.56     32.26 o 
  -6   4   5     3427.30     3438.92     72.29 o 
  -5   4   5      982.89     1085.20     41.05 o 
  -4   4   5     2184.34     2240.25     59.11 o 
  -3   4   5      147.87      152.71     28.80 o 
  -2   4   5     1643.40     1794.99     55.37 o 
  -1   4   5        6.86       10.38     11.46 o 
   0   4   5     5842.24     5872.60     92.13 o 
   1   4   5      462.44      480.64     23.89 o 
   2   4   5      736.70      707.71     24.15 o 
   3   4   5      261.44      343.04     25.57 o 
   4   4   5     2045.41     2069.38     44.07 o 
   5   4   5      167.19      223.49     15.06 o 
   6   4   5     1241.89     1331.17     78.46 o 
   7   4   5      239.14      254.97     57.54 o 
   8   4   5     3667.36     3702.03    108.04 o 
   9   4   5      653.29      633.43     56.15 o 
  10   4   5     1756.67     1752.60     78.23 o 
  11   4   5      145.18      149.63     37.26 o 
  12   4   5     1463.97     1476.10     82.94 o 
  13   4   5        7.40       47.02     37.42 o 
  14   4   5      156.24      134.68     44.01 o 
 -16   5   5      364.95      156.94     93.63 o 
 -15   5   5      825.03     1005.36     68.53 o 
 -14   5   5       83.74      101.42     43.47 o 
 -13   5   5      368.85      419.89     43.65 o 
 -12   5   5       45.06      134.37     32.77 o 
 -11   5   5     1931.12     2276.54     77.08 o 
 -10   5   5      278.87      362.45     42.16 o 
  -9   5   5      678.62      790.83     42.32 o 
  -8   5   5     1757.57     1869.61     59.17 o 
  -7   5   5     6390.93     6588.02    126.31 o 
  -6   5   5      382.52      385.39     36.54 o 
  -5   5   5     2739.04     2769.50     61.03 o 
  -4   5   5      121.13      140.84     24.71 o 
  -3   5   5     2295.96     2411.04     70.58 o 
  -2   5   5       30.32       61.54     19.03 o 
  -1   5   5     2880.37     2890.22     58.21 o 
   0   5   5      776.58      728.31     31.31 o 
   1   5   5     2966.55     3072.67     49.02 o 
   2   5   5      953.68     1096.75     30.37 o 
   3   5   5     3380.37     3503.95     65.59 o 
   4   5   5      111.26      125.57     16.11 o 
   5   5   5     1643.35     1680.10     51.96 o 
   6   5   5       99.00       73.88     17.27 o 
   7   5   5     2105.26     2091.85     78.24 o 
   8   5   5      378.82      352.27     48.86 o 
   9   5   5     3472.17     3468.85    107.17 o 
  10   5   5      111.56       99.94     35.66 o 
  11   5   5     2140.07     2245.26     90.39 o 
  12   5   5       77.56       82.76     38.57 o 
  13   5   5      575.91      610.84     65.28 o 
  14   5   5        1.66       22.68     30.81 o 
 -16   6   5      554.36      551.46    242.49 o 
 -15   6   5      269.74      187.59     88.36 o 
 -14   6   5      701.98      796.70     55.40 o 
 -13   6   5       51.24       79.11     29.85 o 
 -12   6   5     1077.62     1190.64     62.55 o 
 -11   6   5      116.38      203.40     31.05 o 
 -10   6   5     2557.33     2765.48     73.33 o 
  -9   6   5     1031.06     1176.16     70.59 o 
  -8   6   5     4202.28     4482.17     88.06 o 
  -7   6   5      539.10      590.84     34.51 o 
  -6   6   5     3145.93     3241.61     68.04 o 
  -5   6   5      375.23      442.12     32.84 o 
  -4   6   5     2799.76     2956.60     55.85 o 
  -3   6   5      438.87      505.98     26.78 o 
  -2   6   5     2116.41     2179.73     46.89 o 
  -1   6   5     1947.76     2105.27     52.45 o 
   0   6   5     1729.94     1764.58     41.45 o 
   1   6   5       27.86       32.82     11.38 o 
   2   6   5     4812.25     4959.60     79.48 o 
   3   6   5      172.76      171.62     18.07 o 
   4   6   5     2344.54     2423.37     50.21 o 
   5   6   5      147.17      121.07     32.14 o 
   6   6   5     2674.94     2794.15     71.77 o 
   7   6   5      161.51      195.25     35.56 o 
   8   6   5     4368.65     4116.06    112.53 o 
   9   6   5      273.63      254.91     40.44 o 
  10   6   5     1316.35     1474.09     68.37 o 
  11   6   5      137.34      150.10     36.98 o 
  12   6   5     1037.32     1115.43     75.27 o 
  13   6   5       79.29       82.87     40.67 o 
 -15   7   5      590.29      750.31     56.89 o 
 -14   7   5      134.30      168.21     37.25 o 
 -13   7   5     1069.41     1244.57     71.16 o 
 -12   7   5      122.37      157.44     30.44 o 
 -11   7   5     1318.96     1555.28     63.84 o 
 -10   7   5      530.48      663.47     42.33 o 
  -9   7   5     1106.00     1290.69     53.10 o 
  -8   7   5       27.19       49.65     24.78 o 
  -7   7   5     2850.63     3005.16     76.26 o 
  -6   7   5      569.85      636.59     33.73 o 
  -5   7   5     4068.27     4185.12     75.04 o 
  -4   7   5      755.69      802.46     31.09 o 
  -3   7   5     2904.67     3140.63     56.36 o 
  -2   7   5      385.93      447.13     25.47 o 
  -1   7   5     4289.99     4459.96     69.30 o 
   0   7   5      597.23      665.37     25.51 o 
   1   7   5     2498.36     2628.80     47.77 o 
   2   7   5      290.50      321.83     21.44 o 
   3   7   5     3123.93     3390.35     65.97 o 
   4   7   5      106.30      146.32     17.65 o 
   5   7   5     3541.05     3538.20    101.52 o 
   6   7   5      191.38      173.44     33.22 o 
   7   7   5     3596.57     3571.89     71.06 o 
   8   7   5      160.28      140.42     39.87 o 
   9   7   5     1166.71     1172.22     64.36 o 
  10   7   5      398.96      400.42     51.25 o 
  11   7   5     1225.25     1228.61     66.13 o 
  12   7   5       74.75       74.06     33.37 o 
  13   7   5      915.19      827.10    182.25 o 
 -15   8   5      223.22      124.73     55.10 o 
 -14   8   5     1006.39     1140.46     63.59 o 
 -13   8   5      170.54      175.65     31.04 o 
 -12   8   5     1403.70     1566.29     76.53 o 
 -11   8   5      317.43      406.82     33.87 o 
 -10   8   5     1070.75     1205.13     50.38 o 
  -9   8   5      158.50      165.04     24.57 o 
  -8   8   5      630.92      704.12     33.18 o 
  -7   8   5       86.82      114.63     19.51 o 
  -6   8   5     2247.84     2422.94     56.56 o 
  -5   8   5      423.76      491.93     31.47 o 
  -4   8   5     4309.02     4564.89     76.80 o 
  -3   8   5      201.49      225.23     22.96 o 
  -2   8   5     5169.73     5420.18     79.30 o 
  -1   8   5     1585.42     1674.88     41.60 o 
   0   8   5     1201.23     1360.78     36.94 o 
   1   8   5       64.26       94.58     20.23 o 
   2   8   5     1812.21     1901.46     43.27 o 
   3   8   5      519.94      540.06     28.16 o 
   4   8   5     4591.32     4448.66    107.49 o 
   5   8   5      223.84      245.61     27.05 o 
   6   8   5     4233.66     4327.42     86.39 o 
   7   8   5      152.10      179.78     31.34 o 
   8   8   5      782.56      808.80     54.66 o 
   9   8   5        3.70       33.89     28.96 o 
  10   8   5     1330.07     1412.56     69.44 o 
  11   8   5      103.50      111.38     38.44 o 
  12   8   5      665.98      778.47     59.54 o 
 -14   9   5       90.27      121.93     34.78 o 
 -13   9   5     1117.83     1291.62     68.23 o 
 -12   9   5      115.73       97.82     26.45 o 
 -11   9   5     1968.96     2139.76     67.32 o 
 -10   9   5      163.15      147.18     27.35 o 
  -9   9   5      450.80      531.05     34.77 o 
  -8   9   5      165.21      183.41     25.89 o 
  -7   9   5      353.38      414.75     29.00 o 
  -6   9   5      277.31      308.28     23.31 o 
  -5   9   5     2010.42     2085.81     77.10 o 
  -4   9   5     1738.12     1917.98     46.76 o 
  -3   9   5     7972.03     8484.97    109.76 o 
  -2   9   5      605.82      682.03     26.11 o 
  -1   9   5      683.05      822.71     29.46 o 
   0   9   5        8.57       29.58     15.05 o 
   1   9   5     1210.96     1250.22     45.80 o 
   2   9   5       49.47       53.46     17.52 o 
   3   9   5     2017.42     2096.45     48.19 o 
   4   9   5      448.16      438.80     26.63 o 
   5   9   5     3765.30     3658.42    110.19 o 
   6   9   5      254.86      294.83     26.91 o 
   7   9   5     2032.00     2230.88     58.63 o 
   8   9   5        5.93      -14.35     21.45 o 
   9   9   5      623.45      622.28     46.05 o 
  10   9   5       25.07       22.47     27.03 o 
  11   9   5      383.61      452.98     49.93 o 
  12   9   5      107.40       34.62     28.60 o 
 -13  10   5      289.02      241.06     47.02 o 
 -12  10   5     1325.75     1501.80     70.79 o 
 -11  10   5      246.70      223.39     46.00 o 
 -10  10   5     1282.16     1374.59     57.01 o 
  -9  10   5        9.33       35.69     16.86 o 
  -8  10   5      326.48      352.48     34.70 o 
  -7  10   5       65.04       98.97     17.07 o 
  -6  10   5      646.52      782.43     29.20 o 
  -5  10   5       83.75      107.62     16.53 o 
  -4  10   5      780.56      864.85     28.54 o 
  -3  10   5     1640.58     1756.02     40.00 o 
  -2  10   5     2077.00     2243.36     44.40 o 
  -1  10   5       47.91       75.32     16.29 o 
   0  10   5     3461.02     3748.39     73.89 o 
   1  10   5       84.79      125.94     18.56 o 
   2  10   5     1059.95     1084.17     35.00 o 
   3  10   5       79.89       86.96     15.56 o 
   4  10   5     2187.35     2136.73     53.94 o 
   5  10   5       63.29       82.00     18.19 o 
   6  10   5     1395.15     1509.76     53.89 o 
   7  10   5      301.19      334.56     29.77 o 
   8  10   5      674.77      736.68     57.79 o 
   9  10   5        4.74      -25.18     16.79 o 
  10  10   5      320.01      321.53     27.08 o 
  11  10   5       36.87       30.91     19.99 o 
 -13  11   5      507.40        9.90     42.12 o 
 -12  11   5      110.10       62.78     26.01 o 
 -11  11   5      202.42      156.55     40.89 o 
 -10  11   5      134.93      126.91     34.84 o 
  -9  11   5      885.97      935.42     36.55 o 
  -8  11   5       48.43       73.30     23.37 o 
  -7  11   5      316.38      326.95     22.67 o 
  -6  11   5       25.23       13.75     11.83 o 
  -5  11   5      335.42      383.48     23.24 o 
  -4  11   5       30.76       35.24     12.15 o 
  -3  11   5      735.09      765.66     24.95 o 
  -2  11   5      416.60      486.87     28.69 o 
  -1  11   5     1205.81     1260.87     48.57 o 
   0  11   5      522.72      633.85     33.24 o 
   1  11   5     2263.38     2387.40     56.89 o 
   2  11   5      125.26      140.30     18.67 o 
   3  11   5     1602.88     1707.16     44.08 o 
   4  11   5        2.28       -4.78     11.70 o 
   5  11   5      508.91      526.31     30.45 o 
   6  11   5      152.12      153.88     27.89 o 
   7  11   5      135.65      155.02     25.19 o 
   8  11   5        2.09       -0.99     11.02 o 
   9  11   5      291.64      279.41     28.11 o 
  10  11   5        5.47        8.76     14.63 o 
 -11  12   5       29.50       25.56     18.95 o 
 -10  12   5      411.57      301.69    126.20 o 
  -9  12   5      121.48       95.97     26.41 o 
  -8  12   5      291.12      277.17     47.90 o 
  -7  12   5        1.69       -5.98     11.83 o 
  -6  12   5       15.06       47.25     13.94 o 
  -5  12   5       78.47       37.95     16.41 o 
  -4  12   5      275.04      283.53     47.74 o 
  -3  12   5      209.74      202.26     21.69 o 
  -2  12   5      589.34      622.38     26.76 o 
  -1  12   5       72.58       58.27     17.69 o 
   0  12   5     1791.75     1942.32     50.25 o 
   1  12   5        5.74       29.33     15.04 o 
   2  12   5      884.91      861.72     32.08 o 
   3  12   5        2.33      -15.30     18.27 o 
   4  12   5       13.60       13.11     12.93 o 
   5  12   5      269.87      248.20     25.82 o 
   6  12   5      136.97      149.63     24.13 o 
   7  12   5        0.96      -10.04     17.23 o 
   8  12   5      119.13      111.61     19.11 o 
   9  12   5       31.03       37.89     20.32 o 
 -10  13   5        1.70        2.99      9.90 o 
  -9  13   5      322.22       -1.79      8.94 o 
  -8  13   5       85.12       27.68     13.17 o 
  -7  13   5       31.28       13.23     16.27 o 
  -6  13   5       63.41       55.10     15.09 o 
  -5  13   5       62.37       41.55      9.52 o 
  -4  13   5        1.99        9.01     12.39 o 
  -3  13   5       24.68       53.74     12.37 o 
  -2  13   5       54.69       36.49     22.52 o 
  -1  13   5      763.84      716.42     94.47 o 
   0  13   5        0.84       33.92     12.67 o 
   1  13   5      169.90      182.29     18.19 o 
   2  13   5      291.87      277.06     19.54 o 
   3  13   5      231.63      229.52     27.29 o 
   4  13   5       39.97       45.68     18.39 o 
   5  13   5       45.51       31.79     18.38 o 
   6  13   5       37.04       32.97     17.42 o 
   7  13   5       53.05       46.29     19.35 o 
   8  13   5       14.70       11.18     14.62 o 
  -9  14   5        0.07       10.11     23.46 o 
  -8  14   5       71.56        6.54     21.22 o 
  -7  14   5       60.38       24.57     24.40 o 
  -6  14   5       46.51       20.61     22.19 o 
  -5  14   5        0.27       10.42     21.23 o 
  -4  14   5       28.58       39.71     27.48 o 
  -3  14   5       68.15       47.73     28.48 o 
  -2  14   5      104.39       80.41     17.93 o 
  -1  14   5        8.80        9.45      8.78 o 
   0  14   5        9.41       -5.34     11.67 o 
   1  14   5       82.52       76.65     15.80 o 
   2  14   5      158.88      128.79     18.30 o 
   3  14   5        1.88       -0.83     10.35 o 
   4  14   5        0.63       -3.29      9.82 o 
   5  14   5        2.21        6.06     12.28 o 
   6  14   5       28.33       26.85     16.04 o 
  -6  15   5        0.11      -19.21     22.47 o 
  -5  15   5        7.67       -4.27     16.63 o 
  -4  15   5       63.60       63.68     32.82 o 
  -3  15   5       21.11       35.81     21.73 o 
  -2  15   5      114.67       66.58     31.64 o 
  -1  15   5       48.81       42.31     20.37 o 
   0  15   5       62.90       50.54     24.24 o 
   1  15   5       19.47       11.87     16.16 o 
   2  15   5        1.28       -0.89     17.23 o 
   3  15   5        2.84       21.62     22.05 o 
   4  15   5        6.18      -12.06     18.76 o 
 -16   0   6      204.46        7.75     38.37 o 
 -15   0   6       85.74       13.11     46.47 o 
 -14   0   6     1515.11     1592.87    112.87 o 
 -13   0   6      342.81      266.82    221.16 o 
 -12   0   6     3409.73     3771.07    172.04 o 
 -11   0   6      140.12      239.56     64.90 o 
 -10   0   6     3422.01     3740.47    136.97 o 
  -9   0   6     1048.40     1099.80     93.74 o 
  -8   0   6      530.85      754.49     66.64 o 
  -7   0   6      112.60      159.23     42.89 o 
  -6   0   6     2235.66     2110.83     92.10 o 
  -5   0   6     1583.05     1900.86    105.19 o 
  -4   0   6     6732.44     6807.61    245.40 o 
  -3   0   6      384.09      574.45     82.37 o 
  -2   0   6     3696.79     3964.10    173.32 o 
  -1   0   6      771.60      932.68     91.81 o 
   0   0   6     1055.76     1060.58     78.08 o 
   1   0   6      796.31      804.68     66.27 o 
   2   0   6      432.87      489.44     58.87 o 
   3   0   6     1294.90     1394.16    103.97 o 
   4   0   6    10204.07     9532.60    344.91 o 
   5   0   6     1675.11     1791.14    143.72 o 
   6   0   6     9428.49     9888.37    362.95 o 
   7   0   6       72.68       69.07     59.63 o 
   8   0   6      645.52      713.02    107.25 o 
   9   0   6      143.58       93.10     68.21 o 
  10   0   6      275.51      314.39     69.49 o 
  11   0   6       11.56      -40.53     47.70 o 
  12   0   6      738.54      837.92    119.56 o 
  13   0   6      755.21      951.58    115.07 o 
 -16   1   6      199.11        4.30     24.84 o 
 -15   1   6      740.55      814.97    152.87 o 
 -14   1   6      279.10        2.59     23.48 o 
 -13   1   6     1819.95     1821.83     78.63 o 
 -12   1   6      313.83      163.18    103.10 o 
 -11   1   6     2891.64     3068.02     97.22 o 
 -10   1   6      638.98      814.32     51.71 o 
  -9   1   6     1277.71     1598.25     69.06 o 
  -8   1   6      163.15      213.18     32.74 o 
  -7   1   6      685.78      875.28     47.83 o 
  -6   1   6      651.12      542.59     44.44 o 
  -5   1   6     2997.32     3065.53     89.81 o 
  -4   1   6     1351.61     1462.92     64.47 o 
  -3   1   6     6168.14     6428.33    164.44 o 
  -2   1   6      530.27      765.80     56.33 o 
  -1   1   6     3106.15     3403.76     93.91 o 
   0   1   6      213.42      309.20     49.90 o 
   1   1   6      484.46      615.29     49.79 o 
   2   1   6       41.92       40.67     26.33 o 
   3   1   6     5499.89     5498.54    121.67 o 
   4   1   6     1378.69     1296.17     26.20 o 
   5   1   6     4956.52     5129.57    166.07 o 
   6   1   6     1872.62     1946.25    125.68 o 
   7   1   6     4986.95     5136.21    167.74 o 
   8   1   6       33.33       88.27     55.18 o 
   9   1   6      803.70      895.25     72.15 o 
  10   1   6       20.41       -7.83     26.98 o 
  11   1   6      618.93      638.62     69.32 o 
  12   1   6       53.70       58.94     40.69 o 
  13   1   6     1022.27     1145.60     85.44 o 
 -16   2   6      226.04        3.24     23.87 o 
 -15   2   6      263.26       -2.90     22.44 o 
 -14   2   6      771.78      746.48    146.26 o 
 -13   2   6      283.60      185.09     85.64 o 
 -12   2   6     2410.76     2559.35     92.63 o 
 -11   2   6      271.67      229.65     54.95 o 
 -10   2   6     1840.54     1956.88     71.36 o 
  -9   2   6     1128.35     1148.90     55.50 o 
  -8   2   6      783.01      914.90     49.17 o 
  -7   2   6      174.39      204.27     33.58 o 
  -6   2   6     1922.95     2173.82     71.13 o 
  -5   2   6      153.66      158.67     39.66 o 
  -4   2   6     1372.53     1515.32     74.47 o 
  -3   2   6      793.50      872.61     55.05 o 
  -2   2   6     1760.98     1888.11     70.57 o 
  -1   2   6      530.51      734.06     62.67 o 
   0   2   6     3153.27     3451.70    115.38 o 
   1   2   6       70.38      122.90     40.28 o 
   2   2   6     5330.00     5626.30    112.81 o 
   3   2   6     1005.62      916.35     26.52 o 
   4   2   6     4691.14     4613.93    120.76 o 
   5   2   6      152.63      199.41     52.01 o 
   6   2   6     1586.18     1636.68     95.93 o 
   7   2   6      959.99     1031.89    102.74 o 
   8   2   6     1715.48     1717.15    104.50 o 
   9   2   6       93.25      172.82     67.73 o 
  10   2   6      962.74     1139.63     84.42 o 
  11   2   6       48.98       74.63     37.22 o 
  12   2   6      960.11      983.20     83.66 o 
  13   2   6       19.54       37.76     37.39 o 
 -16   3   6      157.28        7.62     29.95 o 
 -15   3   6      323.76       -0.14     21.03 o 
 -14   3   6       13.56       14.30     25.88 o 
 -13   3   6      388.17      146.17    110.93 o 
 -12   3   6      485.50      400.31    113.80 o 
 -11   3   6     1708.09     1821.18     72.31 o 
 -10   3   6        7.75       16.79     21.61 o 
  -9   3   6     2708.24     2756.07     79.58 o 
  -8   3   6     1169.96     1430.22     70.25 o 
  -7   3   6     1718.51     1800.36     80.07 o 
  -6   3   6      622.45      709.39     52.51 o 
  -5   3   6      965.83     1199.99     56.00 o 
  -4   3   6      267.93      260.60     38.14 o 
  -3   3   6      833.09      901.98     53.49 o 
  -2   3   6       49.93       88.40     34.80 o 
  -1   3   6     1921.86     2229.59    139.43 o 
   0   3   6     1223.15     1408.84    183.62 o 
   1   3   6     4720.30     4618.89    131.13 o 
   2   3   6      647.27      708.20     27.30 o 
   3   3   6     1793.68     1801.34     43.88 o 
   4   3   6      189.21      181.72     11.34 o 
   5   3   6     1819.03     1662.84    171.71 o 
   6   3   6      144.94      159.44     48.60 o 
   7   3   6      764.37      874.02     93.52 o 
   8   3   6      213.50      241.96     57.92 o 
   9   3   6      835.69      892.59     80.92 o 
  10   3   6       28.36       34.99     37.90 o 
  11   3   6     1384.71     1336.03     84.78 o 
  12   3   6       85.79      117.43     43.91 o 
 -15   4   6       11.20       28.74     30.46 o 
 -14   4   6       68.73       80.10     40.10 o 
 -13   4   6       15.72        8.59     22.07 o 
 -12   4   6       15.33       56.98     30.72 o 
 -11   4   6      250.87      238.82     40.18 o 
 -10   4   6      183.36      217.21     35.10 o 
  -9   4   6      314.85      304.33     40.64 o 
  -8   4   6     6634.54     6646.25    144.33 o 
  -7   4   6      566.00      571.22     48.70 o 
  -6   4   6     1052.34     1132.19     49.88 o 
  -5   4   6       72.08       77.70     24.07 o 
  -4   4   6      218.52      255.13     36.82 o 
  -3   4   6       61.90       57.35     30.98 o 
  -2   4   6      714.02      811.47     60.47 o 
  -1   4   6      585.09      517.30     40.46 o 
   0   4   6     2116.07     2227.15     71.60 o 
   1   4   6      362.11      402.03     29.52 o 
   2   4   6     3203.24     3163.51     53.09 o 
   3   4   6      111.27      100.42     16.36 o 
   4   4   6      610.95      608.00     20.02 o 
   5   4   6       27.48       38.51     17.21 o 
   6   4   6      268.99      289.24     55.22 o 
   7   4   6      104.66      138.67     58.19 o 
   8   4   6      532.41      633.62     60.32 o 
   9   4   6      154.47      163.71     44.95 o 
  10   4   6     1828.62     1792.34     90.44 o 
  11   4   6      226.22      256.73     52.49 o 
  12   4   6      511.29      569.99     63.84 o 
 -15   5   6      138.85      132.93     77.22 o 
 -14   5   6       46.43       62.84     34.01 o 
 -13   5   6        6.85        8.24     24.56 o 
 -12   5   6      123.60      129.33     33.92 o 
 -11   5   6      110.30      130.41     38.83 o 
 -10   5   6      614.53      662.86     46.28 o 
  -9   5   6      866.16      937.25     65.30 o 
  -8   5   6       36.07       21.21     19.90 o 
  -7   5   6      334.05      419.96     36.14 o 
  -6   5   6      143.29      206.23     29.36 o 
  -5   5   6      371.05      443.15     42.15 o 
  -4   5   6       38.02       86.61     28.31 o 
  -3   5   6       48.82       48.45     30.82 o 
  -2   5   6      452.65      447.71     42.98 o 
  -1   5   6      779.95      819.97     45.29 o 
   0   5   6      197.53      206.79     26.14 o 
   1   5   6     5432.63     5375.14     86.27 o 
   2   5   6      604.46      578.66     23.28 o 
   3   5   6      175.06      180.12     23.53 o 
   4   5   6        2.46        1.36      6.34 o 
   5   5   6       18.25       22.62      7.55 o 
   6   5   6        6.61       20.98     12.48 o 
   7   5   6      354.73      359.87     73.09 o 
   8   5   6       50.10       70.89     39.40 o 
   9   5   6      584.14      675.97     64.12 o 
  10   5   6      401.48      411.86     51.40 o 
  11   5   6      615.35      689.76     75.85 o 
  12   5   6       10.44      -14.29     33.11 o 
 -15   6   6       29.11        8.85     23.41 o 
 -14   6   6       47.40       68.04     36.29 o 
 -13   6   6      111.85       51.42     29.89 o 
 -12   6   6        8.45       21.67     27.87 o 
 -11   6   6        6.75      -10.65     18.91 o 
 -10   6   6       12.95       20.98     20.62 o 
  -9   6   6       37.09       13.62     20.02 o 
  -8   6   6      419.37      426.54     40.90 o 
  -7   6   6      844.18      882.14     44.48 o 
  -6   6   6      260.44      343.09     33.72 o 
  -5   6   6       16.12       21.07     17.56 o 
  -4   6   6      117.71      201.01     25.52 o 
  -3   6   6      134.75      170.01     23.28 o 
  -2   6   6      832.37      881.76     36.43 o 
  -1   6   6       54.98       93.68     21.17 o 
   0   6   6      907.76      971.05     39.55 o 
   1   6   6      249.32      232.64     22.68 o 
   2   6   6        7.39        0.83      8.48 o 
   3   6   6       18.08       36.52     11.85 o 
   4   6   6       10.29       -7.00      8.09 o 
   5   6   6       19.64        6.68     11.02 o 
   6   6   6       12.89       12.53     18.12 o 
   7   6   6       60.22       36.35     33.70 o 
   8   6   6      317.81      318.95     49.53 o 
   9   6   6      319.60      322.14     58.91 o 
  10   6   6      510.90      481.91     59.64 o 
  11   6   6        3.47       48.51     36.14 o 
 -14   7   6       20.01        0.79     20.07 o 
 -13   7   6        0.42        9.36     21.01 o 
 -12   7   6       16.41       21.70     24.58 o 
 -11   7   6      225.42      207.00     35.36 o 
 -10   7   6       94.91       95.90     27.26 o 
  -9   7   6       68.42       55.74     23.24 o 
  -8   7   6       22.09       25.64     22.05 o 
  -7   7   6      483.95      503.28     68.71 o 
  -6   7   6      147.97      152.38     29.32 o 
  -5   7   6      110.27      114.35     23.47 o 
  -4   7   6       50.38       51.88     21.16 o 
  -3   7   6      375.60      397.74     33.27 o 
  -2   7   6        1.81       15.09     16.10 o 
  -1   7   6        2.25        8.80     16.42 o 
   0   7   6      249.19      255.81     28.05 o 
   1   7   6       20.73       56.63     18.05 o 
   2   7   6       94.94       81.75     18.25 o 
   3   7   6       95.69       85.30     16.22 o 
   4   7   6      134.66      121.96     18.81 o 
   5   7   6      178.61      169.74     29.46 o 
   6   7   6        5.60       16.90     13.55 o 
   7   7   6       34.93       26.27     13.74 o 
   8   7   6        1.44      -25.61     27.90 o 
   9   7   6      502.33      602.11     60.21 o 
  10   7   6       13.84       21.77     33.22 o 
  11   7   6       17.77      -21.38     37.28 o 
 -13   8   6       43.15       50.66     31.72 o 
 -12   8   6      114.58       94.50     27.74 o 
 -11   8   6       10.93       34.36     29.63 o 
 -10   8   6      305.64      253.41     32.58 o 
  -9   8   6       29.58       51.26     20.77 o 
  -8   8   6      832.91      905.47     47.78 o 
  -7   8   6       34.51       56.13     21.72 o 
  -6   8   6      391.51      348.94     28.61 o 
  -5   8   6       72.76       82.75     22.68 o 
  -4   8   6       66.90       39.22     19.61 o 
  -3   8   6       53.76       74.88     22.05 o 
  -2   8   6      149.01      179.16     24.14 o 
  -1   8   6       42.31       30.58     14.83 o 
   0   8   6       51.25       59.96     15.60 o 
   1   8   6       12.59       30.28     14.79 o 
   2   8   6      177.80      195.14     24.67 o 
   3   8   6       12.54       26.58     14.94 o 
   4   8   6      151.35      175.74     18.92 o 
   5   8   6       99.52       77.81     15.59 o 
   6   8   6       33.65       23.73     20.43 o 
   7   8   6       63.11       76.90     19.26 o 
   8   8   6        1.59       -3.24     20.76 o 
   9   8   6        8.89       12.28     26.29 o 
  10   8   6       19.04       16.18     25.04 o 
 -13   9   6        5.07       28.49     26.48 o 
 -12   9   6       69.13       65.39     29.25 o 
 -11   9   6      278.33      226.81     38.97 o 
 -10   9   6       67.76       33.16     19.66 o 
  -9   9   6      272.56      228.58     34.62 o 
  -8   9   6       45.89       23.31     16.69 o 
  -7   9   6      806.42      807.16     38.07 o 
  -6   9   6        1.57      -10.54     13.94 o 
  -5   9   6       23.11       39.39     16.03 o 
  -4   9   6        1.88        3.83     12.25 o 
  -3   9   6       21.71       -4.31     11.49 o 
  -2   9   6      652.98      684.81     36.74 o 
  -1   9   6       84.29       87.69     18.48 o 
   0   9   6       12.54      -34.36     22.90 o 
   1   9   6      995.92     1049.05     44.78 o 
   2   9   6      377.20      420.53     29.69 o 
   3   9   6      597.40      573.00     30.88 o 
   4   9   6       35.44       23.78     21.52 o 
   5   9   6      104.83      145.78     20.94 o 
   6   9   6       73.95       67.30     22.83 o 
   7   9   6      122.34       48.39     32.39 o 
   8   9   6       39.45       12.61     29.30 o 
   9   9   6      187.80      180.74     43.28 o 
  10   9   6        2.25       -0.98     16.66 o 
 -12  10   6      164.94      171.80     39.54 o 
 -11  10   6       93.60       82.36     28.36 o 
 -10  10   6      132.71       81.96     31.27 o 
  -9  10   6       78.22       83.40     24.81 o 
  -8  10   6      308.58      326.92     50.96 o 
  -7  10   6      401.59      437.13     30.38 o 
  -6  10   6      190.31      222.95     24.60 o 
  -5  10   6      167.87      155.73     21.17 o 
  -4  10   6      986.31     1179.53     39.90 o 
  -3  10   6       22.82       22.60     16.96 o 
  -2  10   6       62.12       98.39     19.81 o 
  -1  10   6       12.44      -21.26     14.17 o 
   0  10   6     1094.07     1120.10     40.45 o 
   1  10   6       62.30       76.63     20.44 o 
   2  10   6      652.01      707.45     36.43 o 
   3  10   6      166.66      164.58     25.46 o 
   4  10   6      371.41      342.74     25.66 o 
   5  10   6       92.79      115.28     23.82 o 
   6  10   6      423.59      485.37     35.26 o 
   7  10   6       90.75       64.07     22.15 o 
   8  10   6      390.53      402.80     55.43 o 
   9  10   6       90.62       62.16     29.63 o 
 -11  11   6      205.34      117.02     52.37 o 
 -10  11   6       13.37       17.08     18.04 o 
  -9  11   6      487.45      479.00    105.09 o 
  -8  11   6      291.50      249.83     62.15 o 
  -7  11   6     1023.26     1157.24     45.27 o 
  -6  11   6      180.68      203.92     31.12 o 
  -5  11   6      123.87      162.04     25.36 o 
  -4  11   6      345.07      345.75     33.74 o 
  -3  11   6      642.06      712.46     32.40 o 
  -2  11   6       26.84       35.05     19.15 o 
  -1  11   6      945.60     1006.52     53.67 o 
   0  11   6      244.79      230.35     36.80 o 
   1  11   6     1195.14     1230.32     52.48 o 
   2  11   6       62.21      103.12     20.35 o 
   3  11   6      627.26      646.82     31.77 o 
   4  11   6       27.12       19.08     20.52 o 
   5  11   6      403.79      476.42     29.56 o 
   6  11   6      107.96      130.57     25.53 o 
   7  11   6      461.31      483.47     40.43 o 
   8  11   6      113.91       50.83     32.45 o 
  -9  12   6       76.05       11.79     16.17 o 
  -8  12   6      600.29      613.77    215.55 o 
  -7  12   6      216.61      134.41     41.70 o 
  -6  12   6      900.19      949.64     45.76 o 
  -5  12   6      635.62      709.74     29.37 o 
  -4  12   6      724.69      754.05     30.81 o 
  -3  12   6      118.29       97.34     19.94 o 
  -2  12   6      830.01      932.97     53.02 o 
  -1  12   6       94.75      124.23     23.75 o 
   0  12   6     1587.14     1700.99     50.91 o 
   1  12   6       24.05       45.53     29.24 o 
   2  12   6      498.84      496.60     33.86 o 
   3  12   6      135.87      118.37     21.91 o 
   4  12   6      378.81      395.72     30.77 o 
   5  12   6      153.03      165.53     28.36 o 
   6  12   6      537.29      557.33     45.79 o 
  -8  13   6      269.87      127.74     56.70 o 
  -7  13   6      802.27      840.22    157.39 o 
  -6  13   6      313.27      176.56     71.84 o 
  -5  13   6     1051.90     1073.34     51.82 o 
  -4  13   6      143.13       80.16     30.60 o 
  -3  13   6      660.23      740.28     45.58 o 
  -2  13   6       72.47       66.41     18.17 o 
  -1  13   6     1453.81     1510.03     59.23 o 
   0  13   6       13.19       -3.19     12.93 o 
   1  13   6      434.51      486.72     44.16 o 
   2  13   6      393.68      429.09     29.45 o 
   3  13   6     1309.97     1330.37     69.42 o 
   4  13   6      110.54      120.16     23.67 o 
   5  13   6      409.94      387.94     36.60 o 
  -5  14   6      198.34       39.13     27.77 o 
  -4  14   6      904.83     1052.48     57.40 o 
  -3  14   6       13.00        4.20     16.34 o 
  -2  14   6      577.20      642.57    124.84 o 
  -1  14   6       67.82       14.95     18.31 o 
   0  14   6      789.22      776.05    109.61 o 
   1  14   6      473.48      475.34     67.87 o 
   2  14   6     1044.31      971.33     39.64 o 
 -14   1   7       57.62       -8.32     26.68 o 
 -13   1   7       82.01        1.76     22.26 o 
 -12   1   7       78.60       -5.09     25.01 o 
 -11   1   7       23.99        8.84     22.62 o 
 -10   1   7        0.61      -12.62     24.89 o 
  -9   1   7      108.75       34.11     28.13 o 
  -8   1   7       42.36       44.36     28.71 o 
  -7   1   7      102.34      101.42     30.64 o 
  -6   1   7       77.68       87.57     30.81 o 
  -5   1   7       12.19      -27.40     32.58 o 
  -4   1   7      119.65       77.65     57.06 o 
  -3   1   7        7.95      -23.60     31.48 o 
  -2   1   7      407.24      363.85     47.33 o 
  -1   1   7      678.46      708.45     72.95 o 
   0   1   7      290.09      306.43     57.13 o 
   1   1   7       32.85       52.70     30.31 o 
   2   1   7       21.02        4.57      8.57 o 
   3   1   7      897.59      844.88     52.68 o 
   4   1   7      518.98      399.01     31.81 o 
   5   1   7       12.28       13.98     35.48 o 
   6   1   7        0.51       35.48     80.65 o 
   7   1   7        5.53       45.46     46.41 o 
   8   1   7      174.59      101.63     55.80 o 
   9   1   7      185.85       98.59    109.61 o 
  10   1   7       32.03       -8.11     28.17 o 
  11   1   7      158.11      167.34     57.15 o 
 -14   2   7       81.94        1.45     21.84 o 
 -13   2   7       67.73       -3.12     24.84 o 
 -12   2   7      130.55       46.55     37.09 o 
 -11   2   7      333.40      126.55     84.65 o 
 -10   2   7      185.21      121.95     76.91 o 
  -9   2   7       63.35       44.24     27.82 o 
  -8   2   7      155.86      104.78     40.44 o 
  -7   2   7        2.72       21.66     22.67 o 
  -6   2   7       98.99       81.39     31.20 o 
  -5   2   7       99.87      159.59     68.64 o 
  -4   2   7      235.89      275.86     79.80 o 
  -3   2   7       82.08      113.26     65.21 o 
  -2   2   7      953.26     1015.91     63.12 o 
  -1   2   7      337.64      314.40     44.92 o 
   0   2   7     1536.13     1562.39     74.10 o 
   1   2   7       70.23       63.18     18.85 o 
   2   2   7     1812.66     1946.56     79.34 o 
   3   2   7      594.74      569.79     30.09 o 
   4   2   7      710.80      530.35     32.11 o 
   5   2   7       32.09       41.59     41.83 o 
   6   2   7      366.61      360.75     69.72 o 
   7   2   7       32.05       47.03     45.31 o 
   8   2   7      364.89      279.03    214.08 o 
   9   2   7      163.40       50.54    114.12 o 
  10   2   7      635.27      607.51    128.61 o 
  11   2   7        1.91      -10.60     30.84 o 
 -14   3   7       87.80       -6.52     27.86 o 
 -13   3   7      151.49        0.08     21.23 o 
 -12   3   7       52.58        1.27     19.71 o 
 -11   3   7       71.66       54.03     42.35 o 
 -10   3   7      245.60      205.07     53.56 o 
  -9   3   7      235.17      288.77     40.90 o 
  -8   3   7       14.01      -11.92     21.09 o 
  -7   3   7     1104.18     1107.15     63.00 o 
  -6   3   7      254.81      294.94     40.70 o 
  -5   3   7       46.91      111.46     39.26 o 
  -4   3   7       97.15      176.06     44.43 o 
  -3   3   7      680.05      764.93    107.68 o 
  -2   3   7      574.27      662.08     69.48 o 
  -1   3   7     2566.95     2645.96     89.86 o 
   0   3   7      602.11      531.17     34.03 o 
   1   3   7     3264.06     3286.56     69.32 o 
   2   3   7      373.57      394.96     46.67 o 
   3   3   7      278.29      301.57     18.42 o 
   4   3   7       24.47       38.75      9.84 o 
   5   3   7       39.97       84.65     47.88 o 
   6   3   7        5.82       -8.20     33.74 o 
   7   3   7      385.61      416.93     87.64 o 
   8   3   7      100.01       53.04     48.21 o 
   9   3   7      606.28      524.59    203.38 o 
  10   3   7       76.75      103.47     43.55 o 
 -14   4   7      444.14      317.93    158.34 o 
 -13   4   7      121.52       67.80     44.71 o 
 -12   4   7      152.34      139.67     45.75 o 
 -11   4   7      149.22      134.76     46.81 o 
 -10   4   7      326.43      307.25     79.14 o 
  -9   4   7      645.33      648.05     56.25 o 
  -8   4   7     1558.96     1710.83     69.36 o 
  -7   4   7      357.66      326.34     39.47 o 
  -6   4   7      442.25      533.81     65.32 o 
  -5   4   7      253.43      298.27     58.81 o 
  -4   4   7      347.15      327.07     44.56 o 
  -3   4   7       84.26      139.16     34.78 o 
  -2   4   7     1122.75     1420.47    116.26 o 
  -1   4   7      667.84      656.64     44.06 o 
   0   4   7     2800.60     2899.71     72.67 o 
   1   4   7      336.99      334.88     26.96 o 
   2   4   7     2075.83     2071.30     49.51 o 
   3   4   7      197.90      162.51     20.11 o 
   4   4   7      828.49      784.42     40.70 o 
   5   4   7      113.57       72.72     13.15 o 
   6   4   7      318.45      351.87     68.57 o 
   7   4   7       55.84       -9.47     35.40 o 
   8   4   7      696.57      584.48    418.50 o 
   9   4   7       72.25       44.34     39.34 o 
  10   4   7      853.53      859.95     94.93 o 
 -13   5   7      240.51      232.19    126.63 o 
 -12   5   7      339.63      228.82     80.70 o 
 -11   5   7      771.59      951.59     61.81 o 
 -10   5   7      314.49      428.27     89.42 o 
  -9   5   7      950.54     1088.54     59.91 o 
  -8   5   7      261.31      331.98     44.74 o 
  -7   5   7     1147.77     1328.79     64.41 o 
  -6   5   7      527.24      668.35     86.15 o 
  -5   5   7      898.35     1125.92     65.79 o 
  -4   5   7      181.41      253.18     42.40 o 
  -3   5   7      541.60      508.39     88.28 o 
  -2   5   7      532.89      642.99     43.76 o 
  -1   5   7     2367.61     2576.84     62.63 o 
   0   5   7      324.58      376.78     30.18 o 
   1   5   7     3834.91     3860.04     83.64 o 
   2   5   7     1015.54     1137.56    198.62 o 
   3   5   7     1769.39     1843.21     52.98 o 
   4   5   7      212.77      260.02     25.44 o 
   5   5   7      580.91      563.45     57.70 o 
   6   5   7       46.92       98.02     59.04 o 
   7   5   7      494.33      604.45    104.47 o 
   8   5   7       61.71       43.42     41.92 o 
   9   5   7      762.47      858.34     80.14 o 
  10   5   7      242.15      167.39     47.81 o 
 -13   6   7      386.06      214.00    120.69 o 
 -12   6   7      957.23     1108.59     69.99 o 
 -11   6   7       19.98       46.65     33.93 o 
 -10   6   7      298.44      412.92     90.59 o 
  -9   6   7      287.84      421.54     44.03 o 
  -8   6   7      527.88      667.15     93.01 o 
  -7   6   7      331.86      440.03     46.83 o 
  -6   6   7     2102.44     2570.17     81.63 o 
  -5   6   7      612.98      684.93     45.67 o 
  -4   6   7     1851.00     2027.69     65.55 o 
  -3   6   7      438.94      572.92     64.90 o 
  -2   6   7     2039.40     2193.55     76.10 o 
  -1   6   7       82.57       81.08     29.99 o 
   0   6   7     1793.08     1823.12     57.32 o 
   1   6   7     1586.30     1617.34     60.92 o 
   2   6   7     1699.28     1780.67     78.60 o 
   3   6   7      344.09      383.97     26.12 o 
   4   6   7     1936.68     2063.07     70.61 o 
   5   6   7      335.96      310.02     21.90 o 
   6   6   7      581.23      610.82     88.40 o 
   7   6   7       82.92      191.82     58.49 o 
   8   6   7      720.28      905.91     77.27 o 
   9   6   7      130.98       50.65     43.05 o 
 -12   7   7      126.04      170.33     39.16 o 
 -11   7   7      410.46      560.62     82.54 o 
 -10   7   7      278.39      271.46     66.54 o 
  -9   7   7      688.20      877.17     54.27 o 
  -8   7   7      888.80      922.05     78.42 o 
  -7   7   7      114.10      231.89     31.24 o 
  -6   7   7      432.37      535.39     45.21 o 
  -5   7   7     3977.74     4207.65    115.44 o 
  -4   7   7      225.56      342.03     42.61 o 
  -3   7   7     1994.39     2226.42     60.61 o 
  -2   7   7      132.78      184.82     30.66 o 
  -1   7   7     1520.74     1708.02     61.82 o 
   0   7   7      431.06      483.16     33.87 o 
   1   7   7      537.02      647.51     30.36 o 
   2   7   7      314.06      316.53     27.94 o 
   3   7   7     1624.43     1643.35     61.46 o 
   4   7   7      546.46      509.03     26.47 o 
   5   7   7     1826.36     1980.92     93.40 o 
   6   7   7      522.22      559.65     40.58 o 
   7   7   7     1300.27     1456.21     86.79 o 
   8   7   7       66.20       56.89     44.79 o 
   9   7   7      907.24      995.65     81.73 o 
 -11   8   7      429.69      522.27     83.04 o 
 -10   8   7      984.04     1155.42     61.98 o 
  -9   8   7      215.80      196.78     57.59 o 
  -8   8   7      576.34      775.95     45.59 o 
  -7   8   7      108.70      114.84     30.08 o 
  -6   8   7      291.82      388.61     35.35 o 
  -5   8   7      612.21      621.34     48.29 o 
  -4   8   7     2279.03     2494.64     73.97 o 
  -3   8   7      563.20      660.11     65.74 o 
  -2   8   7     2386.07     2631.58    139.43 o 
  -1   8   7      360.71      559.35     55.55 o 
   0   8   7     1019.52     1152.62     48.58 o 
   1   8   7      120.96      137.15     23.44 o 
   2   8   7      379.06      472.73     35.31 o 
   3   8   7      102.35      144.25     22.77 o 
   4   8   7     1440.17     1452.75     67.77 o 
   5   8   7      877.21      992.50     57.98 o 
   6   8   7     2371.63     2314.08    222.17 o 
   7   8   7      112.83      121.09     62.97 o 
   8   8   7      835.22       -4.35     51.79 o 
 -10   9   7      304.53      264.27     49.98 o 
  -9   9   7      375.80      354.88    102.46 o 
  -8   9   7      219.89      212.84     66.15 o 
  -7   9   7     1156.88     1301.31     56.77 o 
  -6   9   7       10.83        7.16     16.86 o 
  -5   9   7     1295.48     1432.81     60.82 o 
  -4   9   7      409.54      402.74     44.27 o 
  -3   9   7     1643.92     1739.40     72.59 o 
  -2   9   7      620.96      757.80     37.34 o 
  -1   9   7      899.49     1074.33     44.92 o 
   0   9   7      183.75      216.82     31.21 o 
   1   9   7      295.15      279.26     56.42 o 
   2   9   7      233.78      213.55     32.74 o 
   3   9   7      840.88      878.33     58.20 o 
   4   9   7      279.95      270.85     34.82 o 
   5   9   7     1494.01     1420.57     92.30 o 
   6   9   7      273.92      217.48     65.95 o 
   7   9   7     1112.82     1142.96     76.82 o 
  -9  10   7      146.56       94.97     45.45 o 
  -8  10   7      320.33      -13.74     35.33 o 
  -7  10   7      241.22      146.06     56.31 o 
  -6  10   7      365.71      307.69     60.87 o 
  -5  10   7       49.94       49.00     20.58 o 
  -4  10   7     1738.68     1951.12     55.53 o 
  -3  10   7      211.97      236.73     27.00 o 
  -2  10   7      760.69      833.05     38.93 o 
  -1  10   7      173.59      152.98     36.59 o 
   0  10   7      269.32      301.11     32.41 o 
   1  10   7       56.02       77.39     32.54 o 
   2  10   7      320.45      320.00     73.81 o 
   3  10   7      219.68      171.08     32.77 o 
   4  10   7     1010.24      996.91     69.66 o 
   5  10   7      190.68      169.80     31.90 o 
   6  10   7      964.47     1034.03     50.49 o 
  -8  11   7       77.11       52.31     22.05 o 
  -7  11   7      679.78      579.61    142.95 o 
  -6  11   7      326.78        6.97     34.16 o 
  -5  11   7      188.32      158.77     49.28 o 
  -4  11   7       14.19      -21.38     15.62 o 
  -3  11   7      376.72      353.99     69.42 o 
  -2  11   7       98.15      110.76     40.16 o 
  -1  11   7      139.29      151.40     47.62 o 
   0  11   7       95.59      114.26     32.08 o 
   1  11   7      239.53      230.52     33.37 o 
   2  11   7       32.82       24.20     27.00 o 
   3  11   7      671.18      649.84     37.56 o 
   4  11   7      104.03       73.53     21.59 o 
  -6  12   7      530.84      498.70    104.44 o 
  -5  12   7      118.48       48.58     23.55 o 
  -4  12   7       66.07       48.32     20.49 o 
  -3  12   7       22.28       27.68     18.19 o 
  -2  12   7       23.73       -0.93     20.30 o 
  -1  12   7       10.61       27.85     22.74 o 
   0  12   7       48.72       16.31     17.68 o 
   1  12   7       54.18       43.91     22.54 o 
   2  12   7      708.81      777.81     56.29 o 
 -12   0   8      905.43     1037.99    108.59 o 
 -11   0   8      495.08      -11.35     40.78 o 
 -10   0   8      730.75     1033.32     98.89 o 
  -9   0   8      332.18        4.57     32.44 o 
  -8   0   8      466.93        0.43     41.26 o 
  -7   0   8      142.58       93.92     91.38 o 
  -6   0   8      200.03      290.01     89.66 o 
  -4   0   8     3972.36     3766.75    210.22 o 
  -3   0   8     2099.95     2360.44    185.33 o 
  -2   0   8     3343.32     3933.21    232.53 o 
  -1   0   8      560.56      815.56    113.26 o 
   0   0   8     1323.17     1446.21    136.00 o 
   1   0   8      225.50      256.29    173.11 o 
   2   0   8     1063.25     1083.11    113.33 o 
   3   0   8      128.66       51.78     17.55 o 
   4   0   8      316.25       11.15     57.06 o 
   5   0   8     1778.69     2008.22    194.34 o 
   6   0   8     1383.22     1522.15    178.47 o 
   7   0   8      380.15        3.43     52.77 o 
   8   0   8     1180.41       45.48    135.57 o 
 -12   1   8      233.72        1.51     26.30 o 
 -11   1   8      751.20      944.63     71.63 o 
 -10   1   8      188.31        6.35     27.46 o 
  -9   1   8      382.99        4.14     25.79 o 
  -8   1   8      230.26      115.58     94.11 o 
  -7   1   8      695.13      881.98     61.23 o 
  -6   1   8      821.68     1000.09     90.54 o 
  -4   1   8      629.40      730.61    116.69 o 
  -3   1   8     2720.34     3147.71    115.26 o 
  -2   1   8      922.21     1033.93    135.14 o 
  -1   1   8     1582.54     1871.36    157.02 o 
   0   1   8      102.64       -0.43     32.18 o 
   1   1   8      261.27      270.29    108.30 o 
   2   1   8      536.18      518.12    123.87 o 
   3   1   8      284.91      123.56     84.28 o 
   4   1   8      176.54      -14.73     36.19 o 
   5   1   8     2911.55     3220.67    166.32 o 
   6   1   8      515.57      660.30    422.79 o 
   7   1   8     1101.43     1399.52    125.71 o 
   8   1   8      239.30      -18.12     59.83 o 
 -12   2   8      372.65        3.24     27.59 o 
 -11   2   8      267.22       -1.16     21.03 o 
 -10   2   8      483.66       -3.06     25.38 o 
  -9   2   8      171.30       -9.25     24.92 o 
  -8   2   8      605.74      613.74    237.04 o 
  -7   2   8      464.05       -2.59     28.21 o 
  -6   2   8     1657.98     1781.48     87.42 o 
  -3   2   8      566.47      761.43     65.39 o 
  -2   2   8     1102.36     1371.13    143.72 o 
  -1   2   8      232.86      257.84     86.23 o 
   0   2   8      406.02      567.16    118.84 o 
   1   2   8      451.52      443.55    137.64 o 
   2   2   8      657.37      739.54     67.79 o 
   3   2   8      432.91      416.32     59.83 o 
   4   2   8     1470.62     1534.88    138.77 o 
   5   2   8       35.52       23.66     44.24 o 
   6   2   8     1175.35     1387.10    121.07 o 
   7   2   8      309.51      148.66    163.67 o 
   8   2   8      817.17      771.81    494.01 o 
 -12   3   8      182.34        3.30     27.22 o 
 -11   3   8      147.73        3.41     23.17 o 
 -10   3   8      157.35        1.51     21.36 o 
  -9   3   8      489.77       -5.48     32.00 o 
  -8   3   8      488.23      355.04    153.01 o 
  -7   3   8      919.30     1088.06     66.38 o 
  -6   3   8      231.57      174.54    145.65 o 
  -5   3   8     1139.80     1405.45    129.13 o 
  -4   3   8      248.69      244.97     90.52 o 
  -3   3   8      857.41     1197.38    130.85 o 
  -2   3   8      184.83      103.10    108.76 o 
  -1   3   8      489.46      465.92    388.47 o 
   0   3   8      451.80      486.50     47.19 o 
   1   3   8      750.04      728.84     52.26 o 
   2   3   8      151.67      160.49     37.09 o 
   3   3   8     1880.61     1669.02    121.44 o 
   4   3   8      608.27      567.76    190.37 o 
   5   3   8      605.00      540.07    408.85 o 
   6   3   8       57.62       25.21     45.96 o 
   7   3   8      444.43      287.43    249.90 o 
 -11   4   8       75.76       46.48     33.81 o 
 -10   4   8      221.02      102.49     56.16 o 
  -9   4   8      147.78      137.28     49.31 o 
  -8   4   8      884.99     1000.15     69.85 o 
  -7   4   8      140.25      142.47     68.67 o 
  -6   4   8      889.73     1072.11    118.41 o 
  -4   4   8       76.26       69.17     70.36 o 
  -3   4   8       26.90      130.42     69.50 o 
  -2   4   8      295.57      301.62     40.54 o 
  -1   4   8      338.32      319.13     79.77 o 
   0   4   8      567.52      489.94     50.19 o 
   1   4   8      239.55      139.64     96.10 o 
   2   4   8     1198.80     1305.94     46.50 o 
   3   4   8      181.99      126.27     30.23 o 
   4   4   8      476.34      504.43    182.75 o 
   5   4   8      139.37       19.70     69.71 o 
   6   4   8      426.66      282.14    244.11 o 
   7   4   8       75.30       69.04     61.56 o 
 -11   5   8       20.42       36.51     31.58 o 
 -10   5   8      265.54      152.81     95.94 o 
  -9   5   8      330.21      350.40     88.30 o 
  -8   5   8       58.40       53.69     32.38 o 
  -7   5   8      628.17      586.93    116.85 o 
  -6   5   8      118.61      103.41     83.87 o 
  -5   5   8       60.16        5.58     45.05 o 
  -4   5   8       20.95       23.03     29.89 o 
  -3   5   8       18.25      -16.23     21.52 o 
  -2   5   8      153.03      139.66     54.10 o 
  -1   5   8      351.07      357.89     61.78 o 
   0   5   8      188.11      115.54     83.44 o 
   1   5   8      970.56     1028.00     42.17 o 
   2   5   8      130.94      106.33     25.53 o 
   3   5   8      410.73      376.64     74.44 o 
   4   5   8      126.25      111.24     74.80 o 
   5   5   8       10.90       12.96     38.27 o 
   6   5   8       27.38       25.88     44.83 o 
 -10   6   8      215.94      151.72     71.27 o 
  -9   6   8      139.82      135.29     55.17 o 
  -8   6   8      302.96      236.13     57.23 o 
  -7   6   8        5.40        0.93     26.60 o 
  -6   6   8       42.62       28.56     26.82 o 
  -5   6   8       63.36       19.36     24.10 o 
  -4   6   8      140.89       90.24     38.73 o 
  -3   6   8        1.92       -3.81     30.89 o 
  -2   6   8       20.15      -20.99     31.44 o 
  -1   6   8      179.53      177.06     40.15 o 
   0   6   8      483.07      457.93     35.99 o 
   1   6   8      263.41      264.63     53.44 o 
   2   6   8      461.41      381.87     44.27 o 
   3   6   8       12.90       -4.61      8.35 o 
   4   6   8       21.36       22.12     36.66 o 
   5   6   8       24.79       56.98     53.63 o 
   6   6   8        3.33        1.04     40.61 o 
  -9   7   8        2.17        7.14     19.54 o 
  -8   7   8       20.98       10.76     23.63 o 
  -7   7   8       26.57        9.66     22.03 o 
  -6   7   8       10.47       -7.63     24.11 o 
  -5   7   8      122.51       64.85     37.22 o 
  -4   7   8        0.03       24.44     22.29 o 
  -3   7   8       11.43      -26.26     32.22 o 
  -2   7   8        0.13       21.02     34.75 o 
  -1   7   8      289.57      251.46     32.12 o 
   0   7   8        0.75        4.37     14.42 o 
   1   7   8       42.19       39.20     19.38 o 
   2   7   8       39.74       52.41     21.43 o 
   3   7   8       24.58       21.57     13.57 o 
   4   7   8        0.52        3.35     28.80 o 
   5   7   8        0.14      -30.23     42.26 o 
  -8   8   8       19.70       28.12     23.35 o 
  -7   8   8       98.90      131.00     50.18 o 
  -6   8   8      719.80      708.84     50.47 o 
  -5   8   8       53.25       46.52     50.04 o 
  -4   8   8       29.36       69.03     35.61 o 
  -3   8   8       33.22       63.92     78.08 o 
  -2   8   8       41.89       32.50     20.66 o 
  -1   8   8        2.94      -17.97     17.99 o 
   0   8   8       89.53       39.60     21.79 o 
   1   8   8       14.53       29.24     25.41 o 
   2   8   8        1.66       18.33     15.97 o 
   3   8   8       10.21       -9.78     11.77 o 
   4   8   8      156.50       -4.15     30.47 o 
  -6   9   8      208.44      104.74     75.69 o 
  -5   9   8       76.52       34.37     28.03 o 
  -4   9   8       13.31       10.14     22.20 o 
  -3   9   8      188.42      130.70     39.24 o 
  -2   9   8       75.28       61.04     28.29 o 
  -1   9   8      119.46       80.36     25.78 o 
   0   9   8       36.93       31.92     22.75 o 
   1   9   8       69.86       77.95     25.06 o 
   2   9   8       36.09       34.85     19.59 o 
  -3  10   8       68.21       62.32     29.99 o 
  -2  10   8      207.17       59.36     39.88 o 
  -1  10   8      163.74       68.60     31.15 o 
  -8   1   9       34.24       13.35     41.29 o 
  -7   1   9        2.40       -6.20     25.50 o 
  -4   1   9        9.34      184.91     95.24 o 
  -2   1   9       17.80       13.30     54.91 o 
  -1   1   9      290.77      177.41    180.19 o 
   1   1   9        2.40      -13.76     11.34 o 
   2   1   9       16.81       16.09     32.69 o 
   3   1   9       14.78        4.38     20.79 o 
  -8   2   9      376.19        5.21     32.12 o 
  -7   2   9       83.35       -0.95     24.77 o 
  -6   2   9      133.79      -11.58     51.05 o 
  -4   2   9       38.14       -9.01     55.77 o 
  -2   2   9      146.05        7.72     51.91 o 
   0   2   9      131.39       93.53     30.89 o 
   1   2   9      438.82      259.55     41.61 o 
   2   2   9      421.96      300.25    137.33 o 
   3   2   9       28.94      -27.32     60.64 o 
  -7   3   9      586.64        2.39     33.04 o 
  -4   3   9       73.54       49.34     67.36 o 
  -2   3   9       91.56       40.33     33.89 o 
  -1   3   9      297.86      272.85     46.33 o 
   0   3   9      453.83      307.86    183.62 o 
   1   3   9      891.53      852.56    171.82 o 
   2   3   9       18.96       39.98     49.34 o 
   3   3   9      172.76      164.80     65.30 o 
  -7   4   9      228.01       -8.96     38.48 o 
  -4   4   9      213.86      321.76     98.67 o 
  -3   4   9      251.20      230.81     58.35 o 
  -2   4   9       69.18       35.19     40.25 o 
  -1   4   9      239.74      227.94     41.77 o 
   0   4   9      609.47      575.31     54.91 o 
   1   4   9      129.67      110.64     31.16 o 
   2   4   9      412.11      175.96    164.96 o 
  -6   5   9      417.62      -18.88     67.36 o 
  -5   5   9      428.60      169.06    153.16 o 
  -4   5   9      266.27      119.16     87.85 o 
  -3   5   9      562.00      281.86    102.53 o 
  -2   5   9      163.75      199.49     52.34 o 
  -1   5   9      275.26        3.91     30.48 o 
   0   5   9       99.85       83.44     24.52 o 
   1   5   9      437.98      392.03     31.81 o 
  -3   6   9      696.57      848.46     74.15 o 
  -2   6   9      515.17      609.22     65.56 o 
  -1   6   9       50.64       42.01     40.11 o 
                                                 
